# Supplementary material for: Chronic kidney disease in patients infected with human immunodeficiency virus (HIV) in an urban cohort
Source: PLoS One. 2019 Apr 17;14(4):e0215575. doi: 10.1371/journal.pone.0215575 (PMC6469809; doi:10.1371/journal.pone.0215575)
Supplement: S1 Dataset — (XLSX) [file pone.0215575.s001.xlsx]

## Sheet: Sheet1
creatinine_0	creatinine_1	creatinine_2	creatinine_3	creatinine_4	creatinine_5	creatinine_6	creatinine_7	creatinine_8	creatinine_9	creatinine_10	creatinine_11	creatinine_12	creatinine_13	creatinine_14	creatinine_15	creatinine_16	creatinine_17	creatinine_18	creatinine_19	creatinine_20	creatinine_21	creatinine_22	creatinine_23	creatinine_24	creatinine_25	creatinine_26	creatinine_27	creatinine_28	creatinine_29	creatinine_30	gender	age	race	year_of_hiv_diagnosis	hypertension	diabetes	hyperlipidemia	hx_of_kidney_stone	smoker	cardiovascular_disease	cvd_specify___1	cvd_specify___2	cvd_specify___3	cvd_specify___4	cvd_specify___5	cvd_specify___6	cvd_specify___7	cvd_specify___8	cvd_specify___9
0.98	0.8	0.77	0.74	0.8	0.78	0.7	0.76	0.69	0.73	0.75	0.95	0.77	0.73	0.88	0.86	0.78															1	38	1	2013	0	0	1	0	1	0	0	0	0	0	0	0	0	0	0
0.93	1.03	0.99	0.91	1.09	0.99	0.91	0.85	0.93	0.8	0.97	0.89	0.79	0.86	0.76	0.75	0.84	0.72														1	55	1	1996	0	0	1	0	1	0	0	0	0	0	0	0	0	0	0
0.61	0.64	0.65	0.6	0.53	0.53	0.53	0.59	0.58	0.52	0.55	0.61	0.63	0.58	0.63	0.59	0.6	0.56														0	66	1	1995	1	0	1	0	1	0	0	0	0	0	0	0	0	0	0
1.44	1.51	1.35	1.27	1.33	1.21	1.25	1.06	1.3	1.51	1.48	1.57	1.49	1.35	1.31	1.32																1	61	2	1992	1	0	0	0	2	0	0	0	0	0	0	0	0	0	0
0.87	0.98	1.18	0.95	1.05	0.79	0.93	0.93	1.01	0.85	0.93	0.95	1.03	0.88	1.13	1.01	0.91	0.97	1.07	0.98	1.18											1	70	1	1995	0	0	0	0	3	0	0	0	0	0	0	0	0	0	0
0.71	0.7	0.74	0.69	0.7	0.65	0.59	0.72	0.67	0.61	0.74	0.71	0.83	0.75	0.64	0.62																0	47	2	2002	0	0	1	0	1	0	0	0	0	0	0	0	0	0	0
1.14	1.12	1.08	0.98	1.08	0.99	1.06	1.05	1.01	0.94	0.96	1.06	1	0.97	1.01	1.16	1.07	1.12	1.13													1	49	2	1998	0	0	0	0	3	0	0	0	0	0	0	0	0	0	0
1.09	1.18	1.14	1.07	1.11	1.08	1.13	1.07	1.04	1.03	1.09	1.08	1.14	1.11	1.33	1.15	1	0.88	0.99	1.09	1.06	1.31	1.16	1.17								1	53	1	2000	0	0	0	1	1	0	0	0	0	0	0	0	0	0	0
0.79	1.06	0.78	0.92	0.79	0.8	0.77	0.76	0.68	0.6	0.56	0.76	0.65																			0	51	2	1989	1	1	0	0	1	0	0	0	0	0	0	0	0	0	0
0.94	0.83	1.11	1.25	0.9	0.95	0.88	0.8	0.8	0.92	1	1.09	0.92	1.33	1.48																	1	66	1		1	1	0	0	1	1	0	1	0	0	0	0	0	1	0
0.83	0.95	1.05	1.01	0.92	0.9	1.19	1.13	1.15	1.47	1.2	0.91	0.8	1.25	0.99																	1	52	1	1986	1	0	0	0	3	0	0	0	0	0	0	0	0	0	0
0.83	0.85	0.95	1	1.07	0.75	0.73	0.74	0.82	0.83	0.87	0.95	0.79	0.75																		0	43	2	1993	0	0	1	0	3	1	0	1	0	0	0	0	0	1	0
0.74	0.73	0.83	0.75	0.7	0.65	0.62	0.61	0.66	0.9	0.73	0.69	0.62	0.6	0.7	0.69	0.7	0.74	0.73	0.61	0.67											0	59	2	2012	0	0	0	0	1	0	0	0	0	0	0	0	0	0	0
0.8	0.83	0.82	1	0.86	0.72	0.94	0.86	0.87	0.8	1.1	0.99	0.78	0.82	0.83	0.95	1.13															1	50	1	1991	0	0	0	0	1	0	0	0	0	0	0	0	0	0	0
0.89	0.81	0.84	1	0.94	0.86	0.95	0.8	0.83	0.83	1.15																					1	52	1	2000	0	0	0	0	3	0	0	0	0	0	0	0	0	0	0
0.88	0.78	0.69	0.9	0.81	0.74	0.81	0.77																								0	39	2	2002	1	0	0	0	2	0	0	0	0	0	0	0	0	0	0
0.66	0.75	0.81	0.83	0.77	0.96	1.07	0.96	1	0.93	0.8	0.87	0.88	0.89	0.97	0.99																1	62	1	1987	0	0	1	0	3	0	0	0	0	0	0	0	0	0	0
0.98	0.88	0.95	0.75	0.81	0.86	0.9	0.86	1.12	0.92	0.81																					1	42	1		0	0	0	0	2	0	0	0	0	0	0	0	0	0	0
1.39	1.53	1.61	1.31	1.29	1.2	1.32	1.22	1.21	1.33	1.31	1.07	1.22	1.2	1	1.27																1	48	2	1989	1	0	0	0	1	0	0	0	0	0	0	0	0	0	0
1.07	1.09	1.05	1.09	1.22	1.08	1.11	1.1	1.15	1.36	1.23	1.16	1.3	1.26	1.29	1.28	1.23															1	53	1		0	0	0	0	1	0	0	0	0	0	0	0	0	0	0
0.99	1.09	1.02	1.04	1.01	1.02	0.98	0.84	1.06	0.94	1.12	1.11	1.22	0.96	1.03	1.09	1	1.01														1	55	1	1991	1	0	1	0	1	0	0	0	0	0	0	0	0	0	0
0.97	0.94	0.94																													1	51	1	2015	0	0	0	0	2	0	0	0	0	0	0	0	0	0	0
1.05	0.91	0.93	0.75	0.96	0.9	1.24	1.17	1.27	0.93	1.1	1.07	1.16	0.94	0.86																	1	56	1		0	0	0	0	1	0	0	0	0	0	0	0	0	0	0
0.69	0.76	0.7	0.77	0.77	0.69	0.76	0.71	0.68	0.66	0.62	0.72	0.89	0.65	0.76	0.84	0.88	0.8	0.71													0	49	2	1992	0	0	0	0	3	0	0	0	0	0	0	0	0	0	0
1.27	1.4	1.32	1.39	1.17	1.51	1.15	1.25	1.32	1.11	1.11	1.24	1.07	1.4	1.4	1.55	1.36	1.4	1.74	1.85	1.88	1.7	2.07	2.03	1.78							1	49	2	2004	1	0	0	0	1	0	0	0	0	0	0	0	0	0	0
1.03	0.92	0.94	0.93	0.99	0.95	0.81	0.9	0.9	0.87	0.89	0.8	0.83	0.93	1.01																	0	39	2		0	0	0	0	1	0	0	0	0	0	0	0	0	0	0
1.28	1.21	1.13	1.23	1.17	1.32	0.95	1.18	1.23	0.93	0.71	1.06	1.08	0.88	1.12	1.22	0.98	1.01	0.92	0.92	0.81	0.76	0.82	0.81	0.89							1	54	1	2002	1	0	1	0	1	1	0	1	0	0	1	0	0	0	0
0.86	0.79	0.9	0.82	0.76	0.88	0.8	0.73	0.68	0.78	0.74	0.8	0.94	3.26	2.05	0.87	0.75	0.78														1	56	1	1984	0	0	0	0	3	0	0	0	0	0	0	0	0	0	0
1.05	1.02	0.99	1.21	1.01	1.07	0.99	1.19	1.3	1.06	1.11	1.11	1.23	1.07	1.09																	1	44	1	2004	1	0	0	0	2	1	0	0	0	0	0	0	0	1	0
0.87	0.82	0.8	0.91	0.82	0.81	0.96	0.95	0.91	0.8	0.72	0.77	0.86	0.83	0.84	0.78	0.76															0	36	2	2015	0	0	1	0	3	0	0	0	0	0	0	0	0	0	0
0.66	1.05	0.94	0.96	0.96	0.92	1.07	1.06	1.04																							1	54	1	1993	0	0	0	0	3	0	0	0	0	0	0	0	0	0	0
0.9	0.92	0.77	0.92	0.86	0.77	0.92	0.76	0.75	0.83	0.83	0.73	0.84	0.87	0.78	0.79	0.67	0.78														0	53	2	2005	0	0	0	0	3	0	0	0	0	0	0	0	0	0	0
1.3	1.22	1.09	1.12	1.17	1.16	0.91	1	1.01	1.24	1.35	1.21	1.23	1.09	1.17																	1	52	1	1993	0	0	0	0	1	0	0	0	0	0	0	0	0	0	0
1.43	1.06	1.2	1.05	1.19	1.34	1.28	1.45	1.27	1.29	1.2	1.13	1.18	1.18	1.18	1.13	1.19	1.13	1.27	1.12	1.22	0.92										0	65	1		0	0	1	0	2	0	0	0	0	0	0	0	0	0	0
1.07	1.23	1.14	1.24	1.31	1.54	1.14	0.94	1.06	1.01	1.17	1.18	1.12	1.16	1.22	0.99	1.23	1.16	1.16	1.11	1.13	1.6	1.27									1	62	1	1994	1	1	1	0	1	0	0	0	0	0	0	0	0	0	0
0.75	0.99	0.95	0.82	0.84	0.94	0.89	0.89	0.94	0.8	0.71	0.88	0.86	0.9	1.18	0.8	0.83	0.63														0	50	2	2000	1	0	0	0	3	0	0	0	0	0	0	0	0	0	0
0.75	0.91	0.83	0.94	0.78	0.84	0.85	0.86	0.89	0.98	0.89	0.86	0.85	0.79	0.84	0.92	0.95															0	45	2	1991	1	0	0	0	3	0	0	0	0	0	0	0	0	0	0
0.72	0.57	0.7	0.63	0.63	0.61	0.58	0.59	0.62	0.64	0.63	0.62	0.66	0.63	0.56	0.64	0.72	0.62	0.77	0.71	0.53	0.62	0.61									0	47	2	1995	1	0	0	0	1	0	0	0	0	0	0	0	0	0	0
0.84	0.92	0.64	1.02	0.98	1.18	1.03	1.25	1.18	1.69	1.35	1.29	1.01																			0	57	2	2015	1	0	1	0	3	0	0	0	0	0	0	0	0	0	0
0.98	0.88	0.92	1.02	0.91	0.81	0.81	0.78	1.11	0.84	0.88	0.88	0.87	0.86	0.88	0.85	1	0.87	0.85	0.88	0.93	1.01										1	51	2	2000	0	0	1	0	1	0	0	0	0	0	0	0	0	0	0
1.21	1.37	0.75	1.53	1.25	1.24	0.97	1.38	1.78	1.48	1.46	0.98	1.09	1.19																		1	33	2	2005	0	0	0	0	2	0	0	0	0	0	0	0	0	0	0
1.03	1.24	1.17	1	0.95	1.08	1.01	1.02	0.92	0.97	0.96	0.98	0.95	0.9	0.91	0.88	1.02															0	60	1	2005	1	0	0	0	1	0	0	0	0	0	0	0	0	0	0
0.97	1.22	1.1	0.97	1.2	1.3	1.22	1.27	1.2	1.17	1.25	1.31	1.5	1.29	1.33	1.16																1	54	1	2001	0	0	0	0	2	0	0	0	0	0	0	0	0	0	0
1.05	1	0.84	0.95	0.88	0.92	0.93	1.12	0.84	1.38	0.9	0.9	0.98																			1	56	1	1998	0	1	1	0	2	0	0	0	0	0	0	0	0	0	0
1.05	1	1.04	1.09	1	1	0.98	1.11	0.96	0.92	0.92	1.08	0.98	1.07	1.06	1.12	1.05	1.11														1	47	1	2000	0	0	1	0	2	0	0	0	0	0	0	0	0	0	0
0.9	0.93	1.02	1.23	1.3	0.97	0.75	1.63	1.2	0.92	0.9	0.88	0.82	0.82	1.11	1.04	1.25	1.15	1.24	0.99	1.15	1.15										1	58	1	1992	1	1	1	0	2	1	1	1	1	0	0	0	0	0	0
1	1.01	1.1	1	1.01	0.89	0.94	0.9	0.86	0.93	0.82	0.98	0.96	0.88	1.03	0.89	0.95	0.9	0.79	0.81	0.86											1	53	2	1998	0	0	0	0	1	0	0	0	0	0	0	0	0	0	0
0.74	0.88	0.75	0.73	0.89	0.7	0.74	0.79	0.76	0.72	0.73	0.67	0.73	0.74	0.63	0.68	0.63	0.62	0.66	0.52	0.68	0.54	0.51									1	50	1	1997	1	1	0	0	3	0	0	0	0	0	0	0	0	0	0
0.79	0.95	0.74	0.93	0.94	0.9	0.84	0.91	0.76	0.72	0.7	0.72	0.86	0.84	0.76	0.79	1.06	0.84	0.87	1.03	0.73	0.79	0.81	0.77	0.84							1	54	2	2003	0	0	0	0	1	0	0	0	0	0	0	0	0	0	0
1.05	0.9	0.97	0.79	0.95	0.8	0.89	0.82	1.18	1.1	0.96	1.04	0.87	0.96	0.81	0.88	1.04	0.86	0.9	0.87	0.97	0.87										1	61	2	2005	0	1	0	0	1	0	0	0	0	0	0	0	0	0	0
1.12	1.05	0.97	1.03	0.9	0.95	0.97	0.92	0.85	0.86	0.93	0.85	0.85	0.96	0.85	0.91	0.9	0.89	0.98													1	58	1	2002	1	0	0	0	1	0	0	0	0	0	0	0	0	0	0
1.15	1.2	1.11	0.97	1.04	1	1.03	0.89	0.93	0.91	1.09	0.94	1.06	1.02																		0	60	2	2003	1	0	0	0	1	0	0	0	0	0	0	0	0	0	0
0.98	1.15	0.78	0.91	1.09	1.07	0.81	0.95	0.89	0.88	0.95	0.94	0.88	0.84	0.86																	0	56	2	1990	1	1	0	0	1	0	0	0	0	0	0	0	0	0	0
1.06	1.1	1.07	1.09	1	1.19	1.32	0.95	1.02	0.94	0.93	0.96	1.1	0.98	1																	1	49	2	1986	0	0	0	0	1	0	0	0	0	0	0	0	0	0	0
1.47	1.47	2.01	1.26	1.52	1.46	1.1	1.21	1.37	1.24	1.38	1.38	1.29	1.35	1.28	1.34	1.34															1	57	1	1985	0	0	0	0	2	0	0	0	0	0	0	0	0	0	0
1	0.97	0.84	0.85	0.92	1.06	0.85	0.96	1.52	0.93	0.86	1.13	0.99	1	0.76	0.84	0.83	0.86														0	51	2	1999	1	0	0	0	1	0	0	0	0	0	0	0	0	0	0
0.68	0.97	0.84	0.75	0.82	0.83	0.74	0.64	0.84																							0	36	2		0	0	0	0	1	0	0	0	0	0	0	0	0	0	0
0.83	0.83	0.81	0.85	0.86	1.04	0.8	0.8	0.79	1.04	1.26	0.91	0.9	0.92	0.92																	1	50	1	1985	0	0	0	0	1	0	0	0	0	0	0	0	0	0	0
1.05	1.2	1.19	1.12	0.97	1.09	0.99	1.12	1.12	1.09	1.09	1.07	1.2	1.01	1.07	1.09	1.1	1.02	1.26	1.19	1.02											1	62	2	2001	1	0	1	0	1	0	0	0	0	0	0	0	0	0	0
0.82	0.79	0.48	0.53	0.75	0.69	0.77	0.85	0.72	0.69	0.78	0.72	0.61	0.79																		0	42	2	2013	0	0	0	0	1	0	0	0	0	0	0	0	0	0	0
1.02	1.13	1.07	0.92	0.96	1.07	1.31	0.99	1	1.23	1.1	1.14	1.07	1.13	1.23	1.02	1.14	1.1	1.09													1	44	1	2001	0	0	0	0	1	0	0	0	0	0	0	0	0	0	0
1.24	1.24	1.2	1.26	1.13	1.24	1.14	1.23	1.18	1.25	1.07	1.19	1.1	1.16	1.16	1.22	1.09	1.12	1.2	1	1.11											1	50	1	1989	0	0	1	0	2	1	0	1	0	0	0	0	0	0	0
0.83	0.8	0.85	0.87	0.79	0.98	0.92	0.96	0.68	0.81	0.72	0.77	0.77	0.81	0.84	0.68	0.64	0.71	0.69	0.76	0.77	0.74	0.83									0	62	2	1989	1	1	0	0	1	0	0	0	0	0	0	0	0	0	0
0.68	0.69	0.58	0.6	0.63	0.61	0.63	0.55	0.65	0.57	0.55	0.59	0.57	0.57	0.62	0.6																0	43	2	1997	0	0	0	0	1	0	0	0	0	0	0	0	0	0	0
0.77	0.76	0.77	0.77	0.73	0.75	0.73	0.77	0.83	0.61	0.9	0.61	0.8	0.72	0.87	0.79	0.84	0.65	0.71	0.79	0.89											1	54	1		1	0	1	0	3	0	0	0	0	0	0	0	0	0	0
1.15	1.22	1.13	1.01	1.3	1.2	1.22	1.24																								1	34	2	2005	1	0	0	0	1	0	0	0	0	0	0	0	0	0	0
0.71	0.74	0.78	0.96	0.73	0.96	0.88	1.04																								0	41	2	2013	1	0	0	0	3	0	0	0	0	0	0	0	0	0	0
0.98	0.95	0.87	0.92	0.88	0.89	0.91	1.79	1.01	1.08	0.82	1.03	0.94	0.61																		1	65	1	1985	1	0	1	0	3	0	0	0	0	0	0	0	0	0	0
0.77	0.74	0.75	0.76	0.79	0.68	0.74	0.82	0.85	0.82	0.82	0.75	0.79	0.86	0.73	1.01	0.92	0.89	0.91	0.88	1.03	0.94	0.95	0.86	1.54	1.17						1	68	2	1987	1	1	1	1	1	1	0	1	0	0	0	0	0	0	0
1.09	1.1	1.12	1.01	1.1	0.92	1.04	1.02	0.99	0.97	1.01	0.99	1.04	1.02	0.98	1	1.05	0.84	0.95													0	67	1	1989	1	0	1	0	1	1	1	0	0	0	0	0	0	0	0
0.57	0.51	0.64	0.48	0.48	0.56	0.72	0.74	0.64	0.55	0.62	0.83	0.72	0.56	0.64	0.45																0	48	1		0	0	1	1	1	0	0	0	0	0	0	0	0	0	0
0.99	1.16	1.18	0.92	0.95	0.86	0.88	0.83	0.92	0.98	1.01	0.93	0.9	0.96																		1	54	1		0	0	1	0	3	0	0	0	0	0	0	0	0	0	0
1.03	1.09	0.9	1.02	0.91	0.87	0.97	1.14	0.88	0.97	1.01	0.89	1.13	0.89	1.09	0.85																0	39	2	1992	1	1	0	0	1	0	0	0	0	0	0	0	0	0	0
1.14	0.88	0.99	1	0.97	1.02	0.99	1.12	0.94	1.14	1.08	1.14	1.1																			1	32	2	2011	0	0	1	0	1	0	0	0	0	0	0	0	0	0	0
0.83	0.91	0.93	0.95	0.91	0.99	0.97	1.02	0.97	1.12	1.16	1.91																				1	50	1	2007	1	0	0	0	3	0	0	0	0	0	0	0	0	0	0
0.91	0.83	0.89	0.92	0.98	0.96	0.86	0.84	0.92	0.88	0.9	0.96	0.92	0.91	0.97																	1	58	1	1991	0	0	1	0	2	0	0	0	0	0	0	0	0	0	0
1.4	1.5	1.61	1.46	1.59	1.49	1.15	1.1	1.39	1.3	0.91																					1	59	1	1984	1	0	1	0	2	1	1	0	0	0	0	0	0	0	0
0.78	0.99	1.08	1	1.14	0.97	0.98	0.94	1.14	0.95	0.99	0.93	0.89	1.11	1.05	1.05	0.93	1	1.13													0	63	2	1993	1	0	0	0	2	0	0	0	0	0	0	0	0	0	0
1.33	2.01	2.25	2.14	2.04	1.83	1.98	2.52	2.17	2.06	1.65	1.64	2.06	1.8	1.89	1.86	1.77	2.52	2.16													1	47	1	2006	1	0	1	0	1	0	0	0	0	0	0	0	0	0	0
0.8	0.77	0.6	0.74	0.82	0.79	0.7	0.87	0.83	0.73	0.77	0.79	0.69																			0	45	2	2002	1	0	0	0	1	0	0	0	0	0	0	0	0	0	0
0.72	0.74	0.69	0.7	0.77	0.62	0.77	0.7	0.56	0.69																						0	56	1	2013	0	1	0	0	3	0	0	0	0	0	0	0	0	0	0
1.08	1.09	0.93	1.11	1.13	0.99	1.09	1.04	1.15	0.87	0.99	0.94	0.88	1.06	1.03	0.9	0.84	0.79	0.95													0	57	2	2001	1	1	1	0	3	0	0	0	0	0	0	0	0	0	0
1.12	0.94	1.12	1.18	0.97	1.02	1.04	1.04	0.94	0.98	1.04	1.02																				1	30	2	2012	0	0	0	0	1	0	0	0	0	0	0	0	0	0	0
1.15	1.06	1.05	1.42	1.13	1.13	1.06	1.09	1.2	1.2	1.24	1.12	1.18	1.2	1.04	1.14	1.21	1.2														1	44	1	1997	0	0	1	0	1	0	0	0	0	0	0	0	0	0	0
0.76	0.66	0.69	0.78	0.8	0.68	0.59	0.75	0.7	0.59	0.62	0.63	0.51	0.72	0.76	0.79	0.69	0.61	0.7													0	56	2	1996	1	0	0	0	3	0	0	0	0	0	0	0	0	0	0
1.26	1.12	1.25	1.27	1.24	1.25	1.28	1.38	1.38	1.43	1.22	1.36	1.26	1.25	1.27	1.3	1.13	1.27	1.28	1.3												1	57	2		1	1	1	0	1	0	0	0	0	0	0	0	0	0	0
1.05	1.07	1.08	0.99	0.95	1.11	1	0.95	1.02	1.12	0.84	0.95	0.98	0.97																		1	65	1		0	0	1	0	2	0	0	0	0	0	0	0	0	0	0
1.01	0.98	1.12	0.92	0.89	0.85	0.67	0.83	0.89	0.92	0.89	0.88	1.08	0.99																		1	45	1	2007	1	1	0	0	3	0	0	0	0	0	0	0	0	0	0
1.19	1.05	1.17	0.96	1.21	1.11	1.05	1.01	0.99	0.95	1.01	1.05	1.06	1.08	1.02	0.98	1.1	1.05	1.05	1.12	1											1	42	1	2006	0	0	1	0	1	0	0	0	0	0	0	0	0	0	0
0.83	0.75	0.78	0.76	0.74	0.83	0.82	0.73	0.76	0.71	0.72	0.71	0.68	0.68	0.68	0.64	0.68	0.64	0.62	0.66	0.65	0.73	0.75	0.69								1	54	1	2000	1	0	1	0	1	0	0	0	0	0	0	0	0	0	0
0.86	0.81	0.93	0.81	0.87	0.73	0.69	0.83	0.74	0.89	0.79	0.8	0.84	0.76	0.69	0.72	0.82	0.72	0.63	0.75	0.98	0.81	0.84									0	43	1	1990	0	0	1	0		0	0	0	0	0	0	0	0	0	0
1.2	1	0.97	1	1.19	1.06	0.92	1.02	0.92	1.03	0.73	1.08	0.99	1.05	0.94	1.04																1	48	1	1995	1	0	0	0	3	0	0	0	0	0	0	0	0	0	0
1.6	1.83	1.97	1.93	1.82	1.84	1.9	1.75	1.94	2.11	2.03	1.48	1.78	1.76	1.85	1.83	1.81	1.96	1.62	1.67	1.75	2.02	1.73	1.61	1.59	1.58						1	49	1	1994	1	0	1	0	1	0	0	0	0	0	0	0	0	0	0
0.79	0.86	0.86	1.01	0.76	0.74	0.79	0.8	0.84	0.81	0.79	0.8	0.87																			1	50	1	1997	1	1	1	0	1	0	0	0	0	0	0	0	0	0	0
0.9	1.53	1.01	0.89	1.06	1	0.94																									0	53	1	2013	0	0	0	0	3	0	0	0	0	0	0	0	0	0	0
0.94	1.07	0.93	0.93	0.99	0.88	1.19	1.11	0.91	0.92	0.79	0.86	1.06	1.08																		1	43	1		0	0	0	0	1	0	0	0	0	0	0	0	0	0	0
1.03	1.1	1.22	0.93	0.91	0.96	0.82	0.85	0.92	0.82	0.84	0.7	0.87	0.74																		1	54	1	1992	0	0	0	0	2	0	0	0	0	0	0	0	0	0	0
0.74	0.74	0.7	0.53	0.69	0.64	0.57	0.57	0.68	0.6	0.72	0.7	0.58	0.74	0.79	0.73	0.73	1	0.76	0.62	0.75											0	54	2	2002	0	0	1	0	1	0	0	0	0	0	0	0	0	0	0
1.48	1.29	1.3	1.36	1.12	1.26	1.32	1.03	1.23	1.13	1.34																					1	50	2	1993	1	0	1	0	3	1	0	1	0	0	0	0	0	1	0
1.13	1.05	1.13	1.08	1.13	1.1	1.08	1.02	1.02	1.12	1.02	1.12	1.03	1.03	1.09	1.04	1.08	1.06	1.11	1.05	1.07	1.1										1	52	1	1991	0	0	1	0	2	0	0	0	0	0	0	0	0	0	0
0.88	0.72	0.78	1	0.95	0.79	0.75	1	0.82	0.88	0.87	1.07	0.94	0.69	0.73																	0	49	2	1999	1	0	0	0	1	1	0	0	0	0	0	0	0	1	0
0.69	0.63	0.74	0.62	0.63	0.62	0.58	0.66	0.68	0.73	0.66	0.55	0.57	0.69	0.62	0.68	0.67	0.72	0.63	0.68	0.58											0	50	2		0	0	0	0	1	0	0	0	0	0	0	0	0	0	0
0.79	0.87	0.77	0.84	0.58	0.85	0.76																									0	38	2	1996	1	0	0	0	3	0	0	0	0	0	0	0	0	0	0
1.35	1.03	0.91	1.13	1.06	1.03	1.09	1.01	1.23	1.1	1.26	1.18	0.87	1.14	0.99	1.26																1	49	2	1983	1	1	0	1	1	0	0	0	0	0	0	0	0	0	0
1.06	1.01	1.27	1.23	1.31	1.25	1.11	1.09	1.36	1.53	1.39	1.56	2.15	1.66	1.56	1.51	1.39	1.11	0.94	1.26												0	65	2	1995	1	1	0	0	2	0	0	0	0	0	0	0	0	0	0
0.83	0.79	0.85	0.72	0.8	0.77	0.68	0.69	0.86	0.86	0.75	0.84	0.72																			0	37	2	1999	0	0	0	0	1	0	0	0	0	0	0	0	0	0	0
0.85	1.11	0.99	1.06	1.13	1.4	1.29	1.29	1.04	1.34																						1	47	1	2013	1	0	0	0	2	0	0	0	0	0	0	0	0	0	0
1.02	0.94	0.9	0.98	0.99	0.94	0.93	0.95																								1	42	1		0	0	1	0	1	0	0	0	0	0	0	0	0	0	0
1.28	1.32	1.23	1.42	1.17	1.19	1.37	1.32	1.07	1.23	1.58	1.27	1.64	1.34	1.55	1.37	1.34	1.41	1.46	1.5	1.38	1.54	1.34									1	44	2	2001	1	0	0	0	2	0	0	0	0	0	0	0	0	0	0
0.68	0.9	0.97	1.02	1.06	1.09	1.01	1.04	1.03	1.1	1.04	1.01	1.17	1.12	1.17	1.15	1.11															1	54	1	2013	0	0	0	0	2	1	1	0	0	0	0	0	0	0	0
1.03	0.92	0.93	0.97	0.91	0.96	0.97	0.92	0.87	0.96	0.96	0.85	0.94	1.06	0.89																	1	55	2	1992	0	0	0	0	3	0	0	0	0	0	0	0	0	0	0
1.02	1.25	1.08	1.34	1.26	1.14	1.2	1.17	1.16	1.23	1.13	1.07	1.09	1.19	1.11	1.08	1.01															1	56	1	1991	0	0	0	0	1	0	0	0	0	0	0	0	0	0	0
0.94	0.72	0.8	0.73	0.69	0.79	0.57	0.62	0.72	0.79	1.06	0.67	0.75																			0	45	2	2000	1	1	0	0	1	0	0	0	0	0	0	0	0	0	0
0.99	0.7	0.6	0.69	0.66	0.83	0.77																									0	48	2		0	0	0	0	3	0	0	0	0	0	0	0	0	0	0
0.89	0.92	0.91	1.03	0.99																											1	36	2	2013	1	0	0	0	3	0	0	0	0	0	0	0	0	0	0
0.77	0.86	0.82	0.8	0.89	0.92	0.83	0.82	0.78	0.79	0.78	0.77	0.81	0.84	0.81	0.81	0.8	0.83	0.9	0.74	0.82	0.67										1	60	1	1999	0	0	1	0	3	0	0	0	0	0	0	0	0	0	0
0.75	0.87	0.9	0.86	0.8	0.78	0.88	0.76	0.92	0.83	0.87	0.85	0.89	0.8	0.87	0.9	0.73	0.86														1	49	3	1998	0	0	1	1	1	0	0	0	0	0	0	0	0	0	0
1.17	1.1	1.14	1.21	1.41	1.43	1.1	1.04	1.1	1.04	1.08	1.21	1.58	1.13	1.39	1.08	0.97	1.09														1	54	1	1999	1	0	1	0	3	1	0	0	1	0	0	0	0	0	0
4.85	4.79	6.37	9.81	9.54	13.08	14.85	12.99	15.44	13.81	16.69	16.76	17.69	17.86	18.96	11.3	15.2	17.63	2	1.13												1	56	7	2000	1	0	1	0	1	0	0	0	0	0	0	0	0	0	0
1.15	1.03	1.22	1.04	1.2	1.08	1.32	1.38	1.41	1.33	1.28	1.34	1.44	1.46	1.53																	1	45	2		0	0	1	0	1	0	0	0	0	0	0	0	0	0	0
0.91	1.07	0.87	0.96	0.98	0.93	1.04	0.7	0.88	0.94	0.8	0.89	0.88	0.78	0.92	0.9	0.87	0.83	0.89	0.93	0.86											1	46	1	2007	0	0	1	0	3	0	0	0	0	0	0	0	0	0	0
1.33	0.67	0.88	0.83	0.8	0.69	0.66	0.8	0.65	0.56	0.83	0.71	0.78	0.67	0.76	0.67	0.73	0.58	0.61	0.7	0.78	0.8										0	56	2	2002	1	0	0	0	3	0	0	0	0	0	0	0	0	0	0
0.75	0.76	0.74	0.74	0.69	0.65	0.7	0.81	0.67	0.63	0.69	0.56	0.8	0.65																		0	45	2	2005	1	0	0	0	1	0	0	0	0	0	0	0	0	0	0
1.1	1.04	1.02	0.94	0.91	0.92	0.82	0.9	1.01	0.89	1.09	0.87	0.86	0.93	0.89	0.94	0.96	0.96	0.97													1	56	1	1989	0	1	1	0	1	0	0	0	0	0	0	0	0	0	0
0.82	0.84	0.83	0.74	0.69	0.77	0.62																									1	52	1	2002	1	0	0	0	3	0	0	0	0	0	0	0	0	0	0
0.73	0.72	0.84	0.81	0.68	0.59	0.65	0.83	0.65	0.63	0.72	0.6	0.72	0.64	0.69	0.59	0.57	0.59	0.61													0	40	2		1	0	0	0	1	0	0	0	0	0	0	0	0	0	0
1.1	0.94	1.11	1	1.2	1.09	0.98	1.1	1.03	0.99	1.13	1.13	1.1	1.11	1.14	1.16	1.08	1.15	1.2													1	60	2	1997	1	0	1	0	2	0	0	0	0	0	0	0	0	0	0
1.05	1.03	1.26	1.14	1.29	1.42	1.31	1.29	1.3	1.31	1.13	1.34	1.44	1.19	1.26																	1	47	2	1999	0	0	0	0	2	1	0	1	0	0	0	0	0	0	0
0.63	0.62	0.51	0.62	0.71	0.6	0.64	0.6	0.52	0.59																						0	68	2	2014	1	1	0	0	1	0	0	0	0	0	0	0	0	0	0
0.98	1.02	0.81	1	1.05	0.66	1.05																									1	34	1	2007	0	0	1	0	2	0	0	0	0	0	0	0	0	0	0
0.97	0.91	1.03	0.93	0.9	0.95	1.13	1.24	1.38	1.28	1.34	1.31	1.41	1.27																		1	59	1	2013	0	0	1	0	1	0	0	0	0	0	0	0	0	0	0
0.67	0.69	0.66	0.7	0.74	0.78	0.7	0.67																								0	57	2	2012	0	0	0	0	2	0	0	0	0	0	0	0	0	0	0
0.67	0.61	0.65	0.71	0.65	0.66	0.49	0.56	0.6	0.5	0.7	0.56	0.6	0.66	0.66	0.68	0.78															0	39	1		0	0	0	0	1	0	0	0	0	0	0	0	0	0	0
1.52	1.47	1.46	1.24	1.31	1.84	1.24	1.34	1.43	1.39																						1	54	2	2006	1	0	0	0	3	0	0	0	0	0	0	0	0	0	0
0.87	0.8	0.84	0.93	0.84	0.82	0.7	1	0.88	0.8	0.77	0.93	0.81	0.78	0.86	0.86	0.8	0.84	0.79	0.83												1	59	1	1983	0	0	0	0	3	0	0	0	0	0	0	0	0	0	0
1.09	1.57	1.13	1.08	0.96																											1	57	1	1986	1	0	0	0	2	1	0	0	1	0	0	0	0	0	0
0.62	0.74	0.57	0.7	0.61	0.55	0.62	0.49	0.62	0.58	0.65	0.59	0.66	0.67																		0	46	1	1989	0	0	1	0	1	0	0	0	0	0	0	0	0	0	0
0.74	0.68	0.75	0.78	0.64	0.65	0.65	0.69	0.61	0.75	0.66	0.68	0.75	0.64	0.69																	0	37	1		0	0	1	0	3	0	0	0	0	0	0	0	0	0	0
0.95	1.07	0.97	0.87	0.82	1.04																										0	55	2	1995	1	0	1	0	1	0	0	0	0	0	0	0	0	0	0
0.93	1.05	0.91	0.99	1.15																											1	57	2	2015	0	0	0	0	3	0	0	0	0	0	0	0	0	0	0
0.94	0.93	1.06	1.05	0.89	0.87	0.91	0.89	0.88	1.09	0.92	0.95	0.95	1.05	0.95	1.05																1	44	1		1	0	0	0	3	0	0	0	0	0	0	0	0	0	0
1.01	1.12	1.12	1.01	0.95	0.98	1.03	1.07	1.07	1.1	1.01	1.01	0.89	0.77	0.61	0.87	0.92	1	0.95													1	49	2	1995	1	0	1	0	1	0	0	0	0	0	0	0	0	0	0
0.86	0.8	0.89	0.83	0.78	0.76	0.84	0.72	0.91	0.93	0.81	0.94	0.88																			0	60	2	2001	0	0	0	0	1	0	0	0	0	0	0	0	0	0	0
1.08	1.01	1.08	1.12	1.17	1.04	0.99	1.1	1.11	1.23	1.09	1.04	1.14	1.17																		1	52	2	2003	0	0	1	0	3	0	0	0	0	0	0	0	0	0	0
0.9	0.86	0.84	0.99	0.89	0.93	1.02	0.97	0.94	0.95	1.01	0.92	1.02	0.96																		1	48	1	1996	1	0	0	0	1	0	0	0	0	0	0	0	0	0	0
0.78	0.67	0.76	0.79	0.86	0.77	0.84	0.82	0.77																							1	62	1		0	0	1	0	3	0	0	0	0	0	0	0	0	0	0
0.86	0.79	0.7																													1	40	1	1997	0	0	0	0	3	0	0	0	0	0	0	0	0	0	0
1.17	1.13	1.34	1.19	1.28	1.48	1.52	1.32																								1	36	2	2013	1	0	0	0	1	0	0	0	0	0	0	0	0	0	0
1.14	1.04	1.03	1.34	0.98	1.05	1.16	1.1	1.09	1.01	0.93	0.99	1.04	0.93	2.14	1.54	1.14	1.16	1.19	1.21	1.37	1.45	1.59									0	68	1	2013	1	0	0	1	1	0	0	0	0	0	0	0	0	0	0
1.13	0.93																														1	49	1	1991	0	0	0	0	3	0	0	0	0	0	0	0	0	0	0
0.86	0.97	0.94	0.91	0.82	0.79	0.83	0.69	0.73	0.82	0.7	0.79	0.85																			0	40	5	2000	0	0	0	0	2	0	0	0	0	0	0	0	0	0	0
0.98	0.91	1.04	1.15	1.11	1.07	0.96	1.02	1.13	0.96	0.95	0.97	0.92	1.08	1.06																	1	59	1		1	0	1	0	1	0	0	0	0	0	0	0	0	0	0
1.21	1.3	1.18	1.2	1.23	1.13	1.09	1.09	1.34	1.45	1.25	1.3	1.18	1.07																		1	39	2		0	0	0	0	2	1	0	1	1	0	0	0	0	0	0
1.07	0.99	0.88	0.94	0.86	1	1.07	1.04	1.08	0.91	0.97																					0	65	2	1996	1	0	1	0	2	0	0	0	0	0	0	0	0	0	0
0.95	1.03	1.01	1.44	1.22																											1	66	1	1983	1	0	0	0	1	0	0	0	0	0	0	0	0	0	0
1	0.98	1.45	1.11	0.92	0.85	0.89	0.8	0.92	0.86	1	0.97	0.83																			0	42	1	2004	0	0	0	0	2	0	0	0	0	0	0	0	0	0	0
0.99	1.21	1.26	1.15	0.8	1.01	0.8	0.9	0.75	0.84	0.66	0.68	0.89	0.83	0.69																	1	43	2	1995	0	0	1	0	3	1	0	0	0	0	0	0	0	1	0
0.87	0.79	0.79	0.78	0.73	0.7	0.93	0.7	0.69	0.7	0.76	0.89	0.6	0.78	0.69	0.76	0.73	0.81	0.67													1	43	1	2005	0	0	1	0	1	0	0	0	0	0	0	0	0	0	0
1.04	1.03	0.91	0.9	1.13	1.07	1.07	0.98	0.74																							1	47	1	1990	0	0	0	0	3	0	0	0	0	0	0	0	0	0	0
1.11	0.98	0.98	1.06	0.89	0.93	0.96	1.02	0.98	0.95	0.95	1.01	1.02	1.02	1.1	0.82	1.08															1	49	1	2004	0	0	1	0	1	0	0	0	0	0	0	0	0	0	0
0.93	1.04	1.12	1.12	1.13	0.91	0.92	1.02	0.91	0.97	0.99	0.98	0.98	1.1	1.12	1.17	1.23															1	47	7		0	0	1	0	1	0	0	0	0	0	0	0	0	0	0
0.99	0.96	0.8	0.97	1.01	0.99	0.95	0.98	0.96	1.1	0.97	1.05	0.99	0.89	1.06																	1	32	1	2004	1	0	0	0	2	0	0	0	0	0	0	0	0	0	0
1.21	1.09	1.12	1.03	1.16	1.2	1.12	1.07	1.03	1.08	1.34	1.08																				1	46	2	2011	0	0	1	0	2	0	0	0	0	0	0	0	0	0	0
1.06	0.99	1.04	1.11	1.05	1.14																										1	62	2	1986	0	0	0	0	3	0	0	0	0	0	0	0	0	0	0
0.97	0.97	0.97	0.8	0.8	0.73	0.73	0.8	0.79	0.72	0.72	0.64	0.75	0.82	0.77																	0	34	1		0	0	0	0	2	0	0	0	0	0	0	0	0	0	0
1.3	1.15	1.12	1.09	0.96	0.95	1.08	1.13	0.96	1.17	1	0.84																				1	40	2	2007	1	0	1	0	3	0	0	0	0	0	0	0	0	0	0
1.2	1.12	1.1	0.97	1	1.05	1.02	0.87	1.18	1.34	1																					1	47	2		0	0	0	0	1	0	0	0	0	0	0	0	0	0	0
1.12	0.9	0.86	0.8	0.91	0.86	0.82	0.83	0.9	0.89	0.78	0.82	0.78	0.88	0.8																	0	65	2	2001	1	0	0	0	3	0	0	0	0	0	0	0	0	0	0
1.43	1.71	1.83	1.61	1.4	1.49	1.38	1.41	1.5	1.53	1.69	1.36	2.56	1.96	4.25	4.34	2.9	3.67	8.29	8.17												0	49	2	1999	1	1	1	0	1	0	0	0	0	0	0	0	0	0	0
1.13	1.15	0.97	1.04	1.08	0.95	0.96	0.91	1.08	1.07	1.05	0.93	1.34	1.12	1.1	1.16	1.16	1.12	0.93	1.14												1	55	1	1990	1	0	0	0	1	0	0	0	0	0	0	0	0	0	0
1.41	1.23	1.24	1.22	1.45	1.2	1.45	1.11	1.35																							1	48	2	2004	1	0	0	0		0	0	0	0	0	0	0	0	0	0
0.75	0.82	1.04	0.77	0.94	0.95	0.94	0.87	0.78	0.88	0.89																					0	43	1	2005	0	0	0	0	1	0	0	0	0	0	0	0	0	0	0
1.34	1.56	1.37	1.56	1.36	1.32	1.44	1.39	1.44	1.55	1.28	1.42	1.43	1.21	1.46	1.56	1.67	1.53	1.61	1.55												1	43	1	2001	1	0	1	0	1	0	0	0	0	0	0	0	0	0	0
0.86	1	1.04	1.09	1.04	1.08	1.04	1.07	1.05	1.08	1.09	1.12	1.25	1.14	1.15																	1	58	2	1999	0	0	0	0	1	0	0	0	0	0	0	0	0	0	0
0.63	0.6	0.59	0.57	0.71	0.48	0.5	0.49	0.5	0.55	0.52	0.53	0.49	0.75	0.61	0.46	0.51	0.49	0.49													0	47	1	2001	0	0	0	0	1	0	0	0	0	0	0	0	0	0	0
0.82	0.85	0.91	0.79	0.89	0.94	0.81	1	0.95	1	0.96	1.02	1.04	0.79	1.06	1.02	0.9	0.91	0.91	1.13												1	53	1	1996	1	0	0	0	3	0	0	0	0	0	0	0	0	0	0
0.8	0.83	0.77	0.81	0.71	0.67	0.83	0.84	0.89	0.85	0.91	0.84	0.81	0.95	0.83	0.99																0	43	1	1998	1	0	1	0	3	0	0	0	0	0	0	0	0	0	0
1.04	1.13	0.95	0.95	0.99	1.07	1.11	0.94	1.19	0.97	0.94	1.13	1.01	1.02																		1	30	1	2006	0	0	0	0	1	0	0	0	0	0	0	0	0	0	0
0.94	0.94	0.82	0.98	1.12	1.13	1	1.3	1.1	1.04	1.1																					1	51	1	1985	1	0	1	0	1	0	0	0	0	0	0	0	0	0	0
1.34	1.45	1.33	1.3																												1	54	1	2005	1	0	1	0	1	1	0	1	0	0	0	0	0	0	0
1.18	0.84	0.86	0.93	0.97	1.02	0.94	0.93																								1	53	2		1	0	0	0	2	0	0	0	0	0	0	0	0	0	0
0.97	1.29	0.96	1.41	1.09	1.17	1.02	1.14	1.11	1.42	1.03	1.13	1.05	1.02	1.04	1.04	1.08															0	53	2	1994	1	0	1	0	1	0	0	0	0	0	0	0	0	0	0
0.99	1.2	1.02	0.99	1.14	1.15	1.12	0.87	0.88	1.12	1.04	1.04	1.25	1.2	1.42	1.21	0.85															1	51	1	1999	0	0	1	0	2	0	0	0	0	0	0	0	0	0	0
1.04	1.04	1.14	1.09	1.06	0.95	0.96	0.99	1.1	1.05	0.93	1.08	1.1	0.91	1.2	1.21	1.06	1.22	1.1	1.15												1	57	1	1998	1	0	0	0	1	0	0	0	0	0	0	0	0	0	0
0.95	0.88	0.82	0.85	0.79	0.83	0.9	1.03	0.92	0.8	0.93	0.83	0.86																			0	62	2	1995	0	0	0	0	3	0	0	0	0	0	0	0	0	0	0
0.96	1.01	0.88	1.1	0.9	0.95	1.03	1.01	1.02	0.98	1.2	1.23	1.26	1.36	1.22	1.19	1.08	0.94	0.95													1	49	1	1991	0	0	1	0	1	0	0	0	0	0	0	0	0	0	0
0.82	0.82	0.88	0.8	0.67	0.78	0.75	0.68	0.68	0.61	0.9	0.69	0.7	0.73	0.63	0.84	0.85	0.76	0.89	1.06	0.89	1.49										1	67	1	1992	1	0	1	0	2	0	0	0	0	0	0	0	0	0	0
1.21	1.27	1.39	1.46	1.43	1.14	1.19	1.39	1.34	1.18	1.42	1.23	1.4	1.12	1.17	1.09	1.29	1.25	1.46	1.37	1.44	1.51	1.57	1.31								1	64	2	1995	1	0	1	0	1	0	0	0	0	0	0	0	0	0	0
1.19	1.21	1.26	1.14	1.09	1.07	1.21	1.07	1.25	1.27	1.27	1.27	1.13	1.42	1.42	1.15	1.07	1.09	1.27	1.3	1.22	1.2	1.04									1	57	1	1986	0	0	1	0	1	0	0	0	0	0	0	0	0	0	0
0.72	0.79	0.9	0.73	1.24	0.89	0.92	0.77	0.92	1.06	0.8	0.94																				0	58	1	1995	0	0	0	0	1	0	0	0	0	0	0	0	0	0	0
0.95	1.12	0.97	1.04	0.98	0.98	0.97																									1	36	2	2013	0	0	0	0	3	0	0	0	0	0	0	0	0	0	0
1.16	0.86	0.99	0.92	0.92	0.79	0.96	0.84	0.92	0.92	1	0.95																				1	45	2	2000	1	0	0	0	1	1	0	1	0	0	0	0	0	0	0
1.14	1.04	1.02	1.27	1.4	1.27	1.14	1.23	1.35	1.3	1.26	1.23	1.3																			1	46	1	1991	0	0	0	0	1	0	0	0	0	0	0	0	0	0	0
0.92	0.81	0.71	0.85	0.75	0.87	0.89	0.79	0.79	0.78	0.76	0.84	0.79	0.93	0.85	1	0.96	0.94	0.99													1	43	1	2002	1	0	0	0	1	0	0	0	0	0	0	0	0	0	0
0.87	0.88	0.75	0.74	0.88	0.81	0.85	0.98																								0	43	2		0	0	0	0	1	0	0	0	0	0	0	0	0	0	0
0.88	0.83	0.87	0.7	1.08	1.1	0.9	0.83	0.91	0.96	0.89	0.81	0.69	0.67	0.7	0.85	0.71															1	47	1	2001	0	0	1	0		0	0	0	0	0	0	0	0	0	0
1.04	1.01	1.03	1.15	0.99	0.98	0.95	1.05	0.95	0.88	0.9	0.95	0.8	1.02	0.87	0.93	0.86	0.87	0.75													1	39	1		0	0	0	0	2	0	0	0	0	0	0	0	0	0	0
0.92	0.88	0.86	0.97	0.93	0.86	0.79	0.91	0.85	0.83	0.89	0.84	0.86	0.93	1	0.97	0.97	0.98	0.86													1	54	1	1990	1	0	1	0	1	0	0	0	0	0	0	0	0	0	0
1.25	0.85	1.2	1.17	1.26	1.12	1.11	1.56	1.44	1.03	1.06	1.06	1.26	1.1	1.23	1.03	1.11															1	54	1	2004	0	0	1	0	1	0	0	0	0	0	0	0	0	0	0
0.89	1.04	0.92	0.92	0.86	0.83	1	0.81	0.9	0.96	0.81	0.79	0.89	0.74	0.86	0.92	0.97	0.8	0.92	0.86												1	52	1	2008	0	0	0	0	2	0	0	0	0	0	0	0	0	0	0
0.97	0.91	0.95	0.85	0.81	0.8	0.78	0.82	0.8	0.94	0.79	0.86	0.87	0.78	0.78	0.95	0.82															1	56	2	1995	0	0	1	0	3	0	0	0	0	0	0	0	0	0	0
1.01	1.07	1.19	1.04	1.02	0.98	0.89	1.04	1	0.88	0.88	0.97	0.75	0.89	0.81	0.86	0.95	0.78	0.84	0.99	0.94	0.82										1	61	1	1997	0	0	1	0	1	1	1	0	0	0	0	0	0	0	0
0.96	1	1.05	0.87	0.7	0.8	0.92	0.81	0.87	0.76	0.85	0.75	0.8	0.94	0.88	0.77	0.94	0.95	0.8	0.75	0.84	0.76										1	59	2	2003	0	0	0	0	3	0	0	0	0	0	0	0	0	0	0
0.93	0.89	0.99	0.92	0.91	1.04	0.94	0.86	0.87	0.93	1.04	0.79	1.05	1	1.09	1.04	0.98															1	56	1		1	0	0	0	3	0	0	0	0	0	0	0	0	0	0
1.4	1.36	1.53	1.4	1.28	1.3	1.23	1.19	1.17	1.23	1.24	1.4	1.22	1.17	1.22	1.21	1.25	1.25														1	57	2	2001	0	0	1	0	1	0	0	0	0	0	0	0	0	0	0
1	1.09	0.9	0.91	0.74	0.94	0.74	0.64	0.64	0.79	1.18	0.85	1.08	0.87	0.81	0.81	0.7	0.82	0.73	0.77	0.85	0.66	0.75									0	70	2	1993	1	0	1	0	3	1	1	0	0	0	0	0	0	1	0
0.82	0.87	0.84	0.77	0.77	0.77	0.72	0.74	0.78	0.7	0.81	0.81	0.66	0.79	0.72	0.78	0.74	0.82	0.84	0.82	0.75	0.84										1	42	1	2006	0	0	0	1	1	0	0	0	0	0	0	0	0	0	0
0.81	0.95	0.98	0.87	1.23	1.02	1.14	1.1	1.29	2.25	1.93	1.73	1.85	2.08	2.73	4.08	4.64	4.46	4.07	5.09	6.04	7.62	9.82	8.78	5.98							1	59	2	2001	1	1	1	0	1	0	0	0	0	0	0	0	0	0	0
0.9	0.92	0.81	0.84	0.77	0.8	0.83	0.76	0.88	0.82	0.94	0.93	0.88	0.82	0.94	1.05	1	1.03	0.84	0.97												1	59	1	2001	0	1	1	1	1	0	0	0	0	0	0	0	0	0	0
0.76	0.8	0.79	0.72	0.72	0.76	0.66																									0	51	1	2000	1	0	0	0	3	0	0	0	0	0	0	0	0	0	0
0.86	0.87	0.83	0.86	0.79	0.81	0.78	0.87	0.8	0.73	0.82	0.72	0.93																			1	45	1	2008	0	1	1	0	1	0	0	0	0	0	0	0	0	0	0
0.83	0.78	0.88	0.82	0.84	0.79	0.7	0.78	0.73	0.83	0.78	0.77	0.75	0.7	0.72																	0	42	2	2016	1	0	0	0	1	0	0	0	0	0	0	0	0	0	0
0.93	0.85	0.86	0.79	0.74	1	0.76	0.69	0.81	0.8	0.76	0.88	0.8	0.68	0.67																	1	55	2	2001	1	0	0	0	1	1	0	0	0	0	0	0	0	1	0
0.8	1.11	0.87	0.8	0.87	0.6	0.7	0.78	0.83	0.82	0.79	0.7	0.7	0.93	0.82	0.74	0.79	0.67														1	52	2	2000	1	1	1	0	2	0	0	0	0	0	0	0	0	0	0
1.21	1.12	1.22	1.25	1.21	1.22	1.1	1.3	1.23	1.09	1.57	1.39	1.24	1.33	1.32																	1	66	2	2015	1	0	1	0	1	0	0	0	0	0	0	0	0	0	0
0.9	0.8	0.77	0.8	0.96	0.88	0.8	0.82	0.75	0.94	0.79	0.79	0.84																			1	50	2	2003	0	0	1	0	3	0	0	0	0	0	0	0	0	0	0
0.87	0.78	0.89	0.77	0.8	0.9	0.8	0.77	0.8	0.93	0.8	0.95	0.78	0.88	0.84	0.99	0.96															1	38	1		0	0	0	0	3	0	0	0	0	0	0	0	0	0	0
0.97	0.99	1	0.91	1.21	1.27	0.92	1.03	1.05	1.29	1.05	1.23	0.97	1.01	0.89	0.93																0	57	2		1	0	1	0	3	0	0	0	0	0	0	0	0	0	0
1.23	1.1	0.92	1.01	1.18	0.92	0.96	1.13	1.07	0.88																						1	52	1	1987	0	0	0	0	2	0	0	0	0	0	0	0	0	0	0
0.69	0.62	0.55	0.38	0.6	0.55	0.59	0.61	0.64	0.6	0.68	0.77	0.68	0.67	0.66																	0	37	1	1998	0	0	0	0	1	0	0	0	0	0	0	0	0	0	0
1.14	1.29	1.06	1.17	1.17	1.16	1.12	1.31	0.91	1.25	1.2	1.29	1.16	1.35	1.14	1.2	1.36	1.37	1.14	1.14	1											1	51	1		0	0	1	0	2	0	0	0	0	0	0	0	0	0	0
0.83	0.74	0.6	0.74	0.75	0.9	0.77	0.91	0.88	0.8	1.14																					0	37	2	2013	0	0	0	0	3	0	0	0	0	0	0	0	0	0	0
0.89	0.8	0.98	1.19	0.98	0.73	1.32	1	0.89	0.73	0.8	0.94	1.04	0.73	0.79	0.93	0.67	0.92														1	48	1	2000	1	0	0	0	2	0	0	0	0	0	0	0	0	0	0
0.83	0.84	0.74	0.79	0.77	0.72	0.64	0.69	0.67	0.54	0.57	0.72	0.63	0.71																		0	32	2	2012	0	0	0	0	1	0	0	0	0	0	0	0	0	0	0
0.92	0.83	0.95	0.87	0.89	0.91	0.83	0.82	0.81	0.75	1	0.88	0.88	0.77	0.91	0.89																1	31	1	2008	0	0	0	0	1	0	0	0	0	0	0	0	0	0	0
0.91	1	1.07	1.07	1.04	1.1	1.06	1.04	0.96	1.21	1.11																					1	62	2	2002	1	1	1	0	2	0	0	0	0	0	0	0	0	0	0
0.82	0.84	0.84	0.92	0.91	0.93	0.92	0.8	0.82	0.83	0.84	0.87	0.87	0.74	1.01	0.74	0.84															1	46	1		1	0	1	0	2	0	0	0	0	0	0	0	0	0	0
1.53	1.21	1.31	1.1	0.96	1.06	1	1.22	1.12	1.21	1.39	1.18	1.26	1.22	2.05	2.88	2.9															1	51	2	1998	1	1	1	0	3	0	0	0	0	0	0	0	0	0	0
0.92	1.01	0.91	0.83	1.02	0.85	0.73	0.86	0.98	0.96																						1	41	1		0	0	1	0	3	0	0	0	0	0	0	0	0	0	0
0.74	0.88	0.74	0.71	0.66	0.66	0.65	0.7	0.68	0.8	0.68	0.79	0.7	0.65	0.7	0.65	0.67															0	47	2	1994	1	0	0	0	2	0	0	0	0	0	0	0	0	0	0
1.16	1.09	1.45	1.05	1.27	1.04	1.26	1.18	0.97	0.79	0.81	0.86	0.92	0.91	1.26																	1	57	1	1971	1	1	0	0	1	0	0	0	0	0	0	0	0	0	0
0.88	0.92	0.88	0.86	0.72	0.8	0.74	0.81	0.85	0.93	0.71	0.88																				0	47	2	2004	1	1	0	0	1	0	0	0	0	0	0	0	0	0	0
1.34	1.44	1.77	1.28	1.24	1.41	1.2	1.22	1.16	1.53	1.15	1.22	1.23	1.3	1.63	1.09	1.29	1.15	1.26	1.37	1.34	1.38	1.29									1	45	2	2005	1	0	1	0	1	0	0	0	0	0	0	0	0	0	0
2.04	1.24	1.44	1.42	1.3	1.26	1.15	1.25	1.41	1.19	1.07	1.31	1.11	1.42	1.42	1.5	1.46	1.55	1.4	1.22	1.25	1.14										1	55	2	1997	1	0	1	0	1	0	0	0	0	0	0	0	0	0	0
1.06	1.12	1.26	1.06	1.09	0.93	1.02	0.86	0.93	0.97	0.97	0.98	0.9	0.93																		1	50	2	1998	0	0	1	0	1	0	0	0	0	0	0	0	0	0	0
0.89	0.89	0.89	1.03	0.95	0.99	0.83	1.12	0.95	1.08	0.86	1.04	1.1	1.05	1.08	1.01	1.01	1	1.09	1.11												1	60	1	1996	1	0	1	0	1	0	0	0	0	0	0	0	0	0	0
0.93	0.96	0.92	0.89	0.93	0.81	0.97	0.99	0.99	0.81	0.88	1.06	0.94	1.07	1.06																	1	49	1	2004	1	0	1	0	3	0	0	0	0	0	0	0	0	0	0
1.2	0.86	0.87	0.89	0.71	0.73	0.89	1.03	1.02	0.88	1.08	1.18	0.97	0.82	0.88	0.94	0.88	0.79	0.77	0.73	0.82	0.71										1	55	1	1991	0	0	0	0	3	0	0	0	0	0	0	0	0	0	0
0.91	0.88	0.78	0.66	0.9	0.78	0.65	0.66	0.85	0.69	0.7	0.69	0.73	0.76	0.86	0.76	0.66															0	46	2	2002	0	0	0	0	3	0	0	0	0	0	0	0	0	0	0
1.05	7.8	1.66	1.11	0.88	0.84	1.21	1.12	0.95	0.87	0.98	1.17	0.97	1.08																		1	47	1	2000	1	0	0	0	1	0	0	0	0	0	0	0	0	0	0
0.76	0.78	0.79	0.76	0.77	0.7	0.7	0.64	0.7	0.71	0.72	0.69	0.68	0.77																		0	40	2	2001	0	0	0	0	1	0	0	0	0	0	0	0	0	0	0
0.84	0.88	0.79	1.04	0.91	1.01	0.85	0.91	0.98	0.94	0.97	1.01	0.92																			1	44	1	2005	0	0	0	0	1	0	0	0	0	0	0	0	0	0	0
1.43	1.22	1.18	1.48	1.31	1.17	1.4	1.14	1.25	1.22	1.19	1.3	1.31																			1	40	2	1994	0	0	0	0	3	0	0	0	0	0	0	0	0	0	0
0.66	0.9	0.69	0.87	0.77	0.63	0.65	0.65	0.6	0.61	0.61	0.59	0.6	0.68	0.73	0.86	0.77	0.64	0.89	0.66	0.73											0	56	2	2000	1	0	0	0	1	0	0	0	0	0	0	0	0	0	0
0.91	0.98	1.1	0.99	0.96	1.1	1.1	1.02	0.87	0.79	0.98	0.92	1.04	0.95	1.01	1.04	0.95	0.86	0.94	1	1.06											1	55	1		0	0	0	0	3	0	0	0	0	0	0	0	0	0	0
0.9	1.04	1.05	1.13	0.84	1.06	0.94	1.02	0.89	1.11	1.24	1.09	1.67	1.22	0.94	1.05																0	52	1	1999	1	0	0	0	1	0	0	0	0	0	0	0	0	0	0
1.19	1.09	1.02	1.14	1.07	1.13	1.21	1.36	1.06	1.01	1.22																					1	29	2	2011	1	0	0	0	3	0	0	0	0	0	0	0	0	0	0
1	0.88	1.01	0.98	0.9	1	0.74	0.76	0.9	0.78	1.17	0.92	0.81	0.97	1.11	1.04	0.79	0.88														1	37	1	1998	0	0	0	0	2	0	0	0	0	0	0	0	0	0	0
1.15	1.03	1.01	0.83	1.01	0.86	0.86	0.94	0.88	1.1	1.03	0.9	0.96	1.05	1.05	1.09	1.08															1	53	2	1989	1	0	0	0	1	0	0	0	0	0	0	0	0	0	0
1.12	1.14	1.17	0.85	0.84	1.05	0.98	1.02	0.97	0.85	1.03	0.92	0.65	0.81	0.93	0.84																1	41	1		0	0	1	0	3	0	0	0	0	0	0	0	0	0	0
0.88	0.89	0.87	0.79	0.83	0.82	0.9	0.85	0.77	0.78	0.9	0.85	1.03	0.99	0.86	0.92	0.88	0.8	0.87	0.85	0.89											1	52	1	2002	0	0	0	0	2	0	0	0	0	0	0	0	0	0	0
0.98	1.02	1.03	1.01	0.96	0.8	0.91	0.86	0.9	0.94	0.9	1.07	0.96	1.09	0.89	0.84	0.88															1	50	1	2008	0	0	1	0	3	0	0	0	0	0	0	0	0	0	0
1.04	1.04	1.01	0.95	0.86	0.83	1.09	0.82	1.07	1.06	1.16	1.06																				1	47	1	2002	0	0	1	0	1	0	0	0	0	0	0	0	0	0	0
1.1	1.36	1.15	1.02	1.06	0.84																										1	47	2	1996	0	0	0	0	3	0	0	0	0	0	0	0	0	0	0
0.85	0.89	0.94	0.86	0.99	0.8	0.79	0.86	0.76	0.9	0.85	0.91	0.87	0.85	1.03	0.93	0.89															1	49	2	1996	0	0	0	0	1	0	0	0	0	0	0	0	0	0	0
1.08	0.9	0.78	1.02	1.02	0.88	1.19	0.95	0.99	0.96	0.96	0.89	1.02	0.87	1.05																	1	53	1		0	0	1	0	3	0	0	0	0	0	0	0	0	0	0
1.23	1.24	1.3	1.05	1.07	0.99	0.97	0.87	1.2	1	0.92	0.91	1.28	1.37	1.3																	1	50	1	1995	0	0	1	0	3	0	0	0	0	0	0	0	0	0	0
1.03	0.94	0.98	0.89	0.99	0.96	1.1	0.97	0.87	1.06	0.83	0.92	0.92																			1	37	1	2005	1	0	0	0	1	0	0	0	0	0	0	0	0	0	0
0.76	0.82	0.84	0.87	0.79	0.85	0.68	0.67	0.75	0.74	0.74	0.64	0.74	0.57	0.74	0.78	0.68	0.7	0.65													1	34	1	2003	0	0	1	0	1	0	0	0	0	0	0	0	0	0	0
1.17	1.14	1.24	1.07	1.17	1.11	1.02	1.14	1.21	1.17	1.13	1.39	1.37	1.28	1.28	1.24	1.14	1.33	1.32	1.29												1	52	1	1996	1	0	1	1	1	0	0	0	0	0	0	0	0	0	0
0.95	1.12	1.07	0.89	0.86	0.89	1	0.88	0.85	0.76	0.83	0.89	0.98	0.88	0.81																	1	38	1	2006	0	0	1	0	3	0	0	0	0	0	0	0	0	0	0
0.74	1.2	1.01																													1	47	1	2005	0	0	0	0	2	0	0	0	0	0	0	0	0	0	0
1.09	1.06	1.2	1.14	1.23	1	1.02	1.04	1.15	1.08	1.03	1.13	1.07	1.67	1.18	1.09																1	52	1		0	0	0	0	1	0	0	0	0	0	0	0	0	0	0
1.07	1.19	1.04	1.03	1.02	1.21	1.04	1.13	1.07	1.14	1.37	1.01	1.12	1.18	1.37	1.25	0.9	0.95														1	54	2	1986	0	0	0	0	1	0	0	0	0	0	0	0	0	0	0
1.01	1.07	0.91	0.95	0.9	1.06	1.05	1.07	0.95																							1	47	2	2001	0	0	1	0	3	0	0	0	0	0	0	0	0	0	0
0.92	1.03	0.93	0.81	0.77	0.86	0.96	0.92	0.89	0.96	0.88	0.96	0.93	0.83	0.84	0.88	0.95	0.79	0.79	0.75												1	48	1	2012	0	0	0	0	3	0	0	0	0	0	0	0	0	0	0
0.92	0.9	0.8	0.84	0.75	0.68	0.67	0.73	0.7	0.88	1.08	0.66	0.78	0.82	0.95	0.91																1	43	1	2005	1	0	1	0		1	1	0	0	0	0	0	0	0	0
0.65	0.77	0.77	0.71	0.8	1.64	1.04	0.8	0.9	1.16	0.79	0.81	1	0.9	0.82	1.01																0	70	1	1960	0	0	0	0	1	1	0	1	0	0	0	0	0	0	0
0.97	1.01	0.79	0.89	1.13	0.96	0.85	0.88	1.07																							1	34	2		0	0	0	0	1	0	0	0	0	0	0	0	0	0	0
0.95	0.92	0.92	0.89	0.79	0.88	0.85	0.72	0.89	1.06	0.93	0.92	0.96	0.9	0.8	1.54	0.86															1	34	2	2001	0	0	0	0	3	0	0	0	0	0	0	0	0	0	0
0.8	0.82	0.82	0.87	0.85	0.87	0.58	0.72	0.62	0.62	0.83	0.7	0.75	0.67	0.7	0.65	0.66															1	54	1	2007	0	0	0	0	1	0	0	0	0	0	0	0	0	0	0
1	0.95	1.01	0.74	0.85	0.9	0.85	0.85	0.88	0.91	0.97	0.86	0.8	0.91	0.82																	1	51	1	2001	0	0	1	0	2	0	0	0	0	0	0	0	0	0	0
0.87	0.98	0.88	0.9	0.85	0.86	0.83	0.86	0.78	0.89	0.8	0.85	0.82	0.84	0.83	0.85	0.75	0.83														1	48	1	1999	0	0	0	0	3	0	0	0	0	0	0	0	0	0	0
1.05	1.07	0.97	1.09	0.98	0.99	0.92	0.97	1.14	1.04	1.06	1.06	1.03	1.01	0.93	0.99	1.01	1.05														1	46	2	2001	0	0	1	0	1	0	0	0	0	0	0	0	0	0	0
0.69	0.72	0.81	0.93	0.69	0.68	0.77	0.69	0.73	0.6	0.64	0.62	0.62	0.85	0.74	0.81	0.56	0.63	0.7	0.71												0	62	1		0	0	1	0	1	0	0	0	0	0	0	0	0	0	0
1.31	1	1.09	1.01	1.3	0.91	1.04	1.15	1.11	1.12	1.14	1.02	0.99	0.93																		1	50	1	1994	0	0	0	0	1	0	0	0	0	0	0	0	0	0	0
0.55	0.63	0.63	0.57	0.55	0.66	0.49	0.5	0.54	0.52	0.47	0.53	0.46	0.56	0.39	0.45	0.44															0	51	1	1999	0	0	0	0	1	0	0	0	0	0	0	0	0	0	0
0.93	0.91	1.07	0.95	1.09	1.05	0.96	1.11	1.25	1.06	1.26	1.31	1.05	1.12																		1	65	1	1995	1	0	0	0	3	0	0	0	0	0	0	0	0	0	0
0.7	0.74	0.74	0.61	0.59	0.71	0.7	0.63	0.7	0.64	0.65	0.67	0.74	0.68																		0	39	1		0	0	0	0	1	0	0	0	0	0	0	0	0	0	0
0.86	0.96	1.52	1.49	1.31	0.93	0.9	1.08	1.1	1.34	1.19	1.28	1.15	1.09	1.24	1.31	1.04	1.37	0.97	1.11												1	53	2	2005	1	0	1	0	2	0	0	0	0	0	0	0	0	0	0
0.73	0.74	0.83	0.69	0.6	0.81	0.75	0.8	0.66	0.67	0.64	0.59																				0	40	2		0	0	0	0	1	0	0	0	0	0	0	0	0	0	0
0.95	1.12	0.93	0.9	0.84	0.94	1.03	0.79	0.98	1.12	0.81	0.94	0.79	0.84	0.86	0.84	0.77	0.76	1.09													1	50	2	1990	1	1	0	0	2	1	0	1	0	0	0	0	0	0	0
0.79	0.82	0.73	0.76	0.87	0.74	0.82	0.67	0.81	0.79	0.8	0.72	0.9	0.76	0.8	1	0.92	0.77	0.79	0.8	1.26	1.97	0.95									1	57	1	1985	1	0	0	0	3	0	0	0	0	0	0	0	0	0	0
1.09	1.02	0.82	0.82	0.9	0.86	0.88	0.72	0.99	1.12	0.84	0.86	0.89	1	1.08	1.1																1	45	2	2005	0	0	0	0	1	0	0	0	0	0	0	0	0	0	0
0.72	0.81	0.78	0.66	0.65	0.61	0.64	0.68	0.72	0.78	0.74	0.73	0.59	0.71	0.63	0.79	0.66	0.78	0.71													0	40	1		1	0	0	0	2	0	0	0	0	0	0	0	0	0	0
0.82	0.72	0.82	0.77	0.73	0.73	0.73	0.73	0.6	0.81	0.82	0.78	0.75	0.85	0.75																	1	48	1	1998	1	1	1	0	1	0	0	0	0	0	0	0	0	0	0
1.05	0.99	0.98	0.96	0.78	0.8	0.86	0.89	0.9	0.87	0.93	0.99	0.95	0.81	0.79	0.97	1.03															1	51	2		1	0	1	0	1	0	0	0	0	0	0	0	0	0	0
1	1.03	1.08	0.97	1.01	1.04	1.04	1.07	1.09	1.01	1.13	1.14																				1	47	2	2001	1	0	1	0	1	0	0	0	0	0	0	0	0	0	0
0.93	1.04	0.75	0.89	0.77	0.81	0.77	0.84	0.75	0.86	0.77	0.81	0.84	0.79	0.92	0.84	0.77															1	56	1	2012	0	0	0	0	2	0	0	0	0	0	0	0	0	0	0
1.32	1.52	1.36	1.13	1.27	1.26	1.42	1.36	1.41	1.47	1.07	1.43	1.29	1.23	1.64	1.35	1.46	1.5	1.67	1.47	1.59											1	52	1	2004	1	0	0	0	2	0	0	0	0	0	0	0	0	0	0
0.96	1	0.96	0.94	0.91	0.91	0.82	0.86	0.87	1.03	0.95	0.75	0.9																			1	54	1	2003	0	0	0	0	1	0	0	0	0	0	0	0	0	0	0
0.46	0.67	0.48	0.65	0.63	0.7	0.64	0.68	0.69	0.73	0.75	0.61																				1	47	1	2008	1	1	1	0	3	0	0	0	0	0	0	0	0	0	0
1.41	1.48	1.51	1.25	1.43	1.33	1.25	1.42	1.35	1.46	1.23	1.05	1.23	1.28	1.48	1.29	1.32	1.03														1	53	1	1998	1	0	1	0	2	0	0	0	0	0	0	0	0	0	0
2.09	2.25	2.42	2.86	3.2	2.39	2.56	3.14	3.68	3.84	3.11	3.13	3.66	2.81	2.85	2.95	2.99	3.43	3.35	2.32	3.01	3.62	2.69	3.09	2.69	3.34	2.7					1	69	1	2005	1	1	1	0	1	1	0	1	0	0	0	0	0	0	0
0.8	0.75	0.59	0.63	0.76	0.64	0.6	0.64	0.63	0.66	0.63	0.6	0.63	0.72	0.71	0.62	0.56	0.72														1	51	7	1990	0	0	0	0	1	0	0	0	0	0	0	0	0	0	0
1.23	1.14	1.07	0.92	1	0.98	0.99																									1	54	2	1996	1	0	1	0	3	0	0	0	0	0	0	0	0	0	0
0.78	0.76	0.82	0.91	0.84	0.66	0.8	0.78	0.94	0.77	0.83	0.64	0.81	0.76	0.79	0.96	1.24															0	60	2	1996	0	0	1	0	2	1	0	1	0	0	0	0	0	0	0
0.9	0.89	0.89	0.91	0.89	0.77	0.8	0.98	0.92	0.84	0.77	0.82	0.87																			1	50	1	1984	0	0	0	0	1	0	0	0	0	0	0	0	0	0	0
1.11	1.08	1.06	1.06	1.08	1.16	1.02	0.97	1.09	1.15	0.97	1.17	1.19	1.06	1.02	0.95	0.99	0.95	1.01	1.04	0.99	0.84	1.01									1	58	2	1994	1	0	1	0	1	1	0	1	0	0	0	0	0	0	0
1.51	1.12	1.09	1.16	1.31	1.09	1.09	1.27	1.14	1.19	1.13	1.24	1.17	1.19	1.26	1.1	1.08															1	53	2		1	1	0	0	2	1	0	0	0	0	0	0	0	1	0
0.87	0.99	0.81	0.98	0.99	0.87	0.78	0.87	0.92	0.87	0.79	0.78	0.8	0.82	0.8	0.96	0.76	0.92	0.98	0.97												1	57	1	2001	1	0	1	0	1	1	0	0	0	0	0	0	0	1	0
1.12	1.05	1.15	1.19	1.02	1.16	1.05	1.06	1.09	0.97	0.96	1.11	0.99	1.08	1.16	1.15	1.2	1.01	1.28													1	69	7	2001	1	0	1	0	1	0	0	0	0	0	0	0	0	0	0
1.12	1.3	1.27	1.3	1.28	1.49	1.39	1.39	1.22	1.22	1.24	1.17	1.21	1.24	1.38	1.27	1.13															1	60	1		1	0	0	0	1	0	0	0	0	0	0	0	0	0	0
0.7	0.85	0.7	0.84	0.68	0.65	0.7	0.6	0.63	0.68	0.74	0.65	0.75	0.59	0.74	0.69	0.77	0.76	0.68													0	62	1	1999	1	1	1	0	1	0	0	0	0	0	0	0	0	0	0
1.27	1.41	1.38	1.34	1.39	1.32	1.36	1.2	1.17	1.11	1.37	1.37	1.34	1.41	1.35	1.41	1.24	1.24	1.13	1.06												1	37	2	2002	0	0	0	0	2	0	0	0	0	0	0	0	0	0	0
0.82	0.85	0.89	0.89	0.79	0.92	0.92	0.92	0.87																							1	33	1	2007	1	0	0	0	3	0	0	0	0	0	0	0	0	0	0
0.6	0.59	0.53	0.53	0.52	0.6	0.54	0.51	0.58	0.64	0.66	0.64	0.65	0.67	0.6	0.5	0.54															0	55	2	2002	1	1	0	0	1	0	0	0	0	0	0	0	0	0	0
1.6	1.33	1.51	1.6	1.4	1.61	1.53	1.45	1.38	1.43	1.5	1.41	1.42	1.56	1.44	1.36	1.2	1.43	1.34	1.31												1	57	2	2006	1	1	0	0	1	0	0	0	0	0	0	0	0	0	0
0.92	0.92	0.83	0.92	0.94	0.82	0.8	0.88	0.79	0.87	0.78	0.81	0.84	0.86	0.84	0.9	0.89															1	51	1	1999	1	0	1	0	1	0	0	0	0	0	0	0	0	0	0
2.18	2.15	2	2.13	1.89	1.55	1.51	1.75	1.53	1.59	1.69	1.51	1.56	1.41	1.39	1.77	1.67															1	57	1	1998	1	0	1	0	3	0	0	0	0	0	0	0	0	0	0
0.93	0.82	0.91	0.96	0.76	0.9	0.89	1.06	0.89	0.84	0.88	0.76	1.07	0.7	0.95	0.89	1.03	0.88														1	59	1	2000	0	0	1	0	1	0	0	0	0	0	0	0	0	0	0
0.97	0.91	0.77	0.72	0.85	1.1	0.85	0.84	0.9	0.82	0.81	0.83	0.9	0.81	0.89	0.84	0.79	0.84	0.76													0	35	2	2002	0	0	0	0	3	0	0	0	0	0	0	0	0	0	0
0.67	0.74	0.51	0.48	0.49	0.63	0.58	0.52	0.54	0.58	0.6	0.48	0.48	0.54	0.56	0.53	0.51															0	52	1	2002	0	0	1	0	1	0	0	0	0	0	0	0	0	0	0
0.46	0.38	0.46	0.43	0.54	0.46	0.52	0.59																								0	37	1	2003	0	0	0	0	1	0	0	0	0	0	0	0	0	0	0
1.15	1.14	1.29	1.14	1.03	1.01	1.18	1.07	1.22	1.24	1.14																					1	63	2	1986	1	0	1	0	1	0	0	0	0	0	0	0	0	0	0
1.13	1.11	1.24	1.21	1.02	1.1	1.32	1.21	1.18	1.23	1.31	1.13																				1	49	1	2006	0	0	0	0	1	0	0	0	0	0	0	0	0	0	0
0.75	1	0.96	0.85	0.69	0.8	0.74	0.61	0.76	0.6	0.52	0.52	0.57	0.62	0.61																	0	41	1	1992	0	0	1	0	3	0	0	0	0	0	0	0	0	0	0
1.03	0.83	0.91	0.8	1.1	0.81	0.93	0.92	0.94	0.87	1.01	0.7	0.81	0.84	1.05	0.97																0	53	2		1	0	0	0	1	0	0	0	0	0	0	0	0	0	0
1.17	1.03	1.06	1.16	1.08	1.05	1.01	0.99	1	1.09	1	1.1	0.94	0.93	0.95	1.17	1.04	1.01	0.95	0.95	0.99	0.98	1.07									1	51	1	1993	0	0	1	0	3	0	0	0	0	0	0	0	0	0	0
0.9	1.02	0.97	0.86	0.84	0.81	0.87	0.83	0.85	0.95	0.9	0.82	0.84	0.86	0.88	0.89	0.98	0.79	0.8													1	46	1	1996	0	0	0	0	1	0	0	0	0	0	0	0	0	0	0
0.67	0.64	0.62	0.67	0.83	0.88	0.66	0.77	0.73	0.62	0.75	0.59	0.74	0.55	0.42	0.43	0.52	0.81														0	69	1	1999	1	1	0	0	1	0	0	0	0	0	0	0	0	0	0
0.88	0.94	0.94	0.87	0.78	0.76	0.83	0.78	0.68	0.67	0.78	0.73	0.89	0.87	0.65	0.78	0.76															1	51	1	2003	0	0	0	0	1	0	0	0	0	0	0	0	0	0	0
0.62	0.66	0.72	0.65	0.68	0.66	0.75	0.65	0.61	0.7	0.56	0.71	0.7	0.7																		0	42	1		0	0	1	0	1	0	0	0	0	0	0	0	0	0	0
1.29	1.25	1.29	1.17	1.17	1.2	1.26	1	1.01	1.24	1.16	1.18	1.16	1.13	1.53	1.31	1.23	1.24	1.32	1.23	1.51											1	62	2	1992	0	0	1	0	2	0	0	0	0	0	0	0	0	0	0
0.98	1.1	0.93	0.98	0.81	0.82	0.9	0.83	0.99	0.93	0.87	0.95	0.87	0.88	1.08	0.95	0.98															1	51	1		1	0	1	0	1	0	0	0	0	0	0	0	0	0	0
1.07	0.77	0.81	0.78	0.78	0.96	0.82	0.78	0.94	0.9	0.68	0.82	0.78	0.78	0.76	0.76	0.72	0.83	0.9	0.78	0.9	0.77										1	54	2	2004	0	1	0	0	3	0	0	0	0	0	0	0	0	0	0
1.22	1.02	1.21	0.92	1.13	1.15	0.78																									1	49	1	2001	0	0	0	0	3	0	0	0	0	0	0	0	0	0	0
0.78	0.76	0.74	0.73	0.67	0.67	0.76	0.61	0.69	0.7	0.69	0.77	0.73	0.66	0.76	0.68	0.58															0	41	1	2001	0	0	1	0	1	0	0	0	0	0	0	0	0	0	0
0.95	1.51	0.9	0.93	0.98	0.89	0.8	0.88	0.7	0.78	0.86	0.87	0.89	0.86	0.86	0.99	1.01	1.02	1	0.95	0.93											1	48	1	2002	1	1	1	0	3	0	0	0	0	0	0	0	0	0	0
7.97	6.76	6.65	7.14	7.48	6.74	7.46	8.85	7.29	5.6	7	8.89																				0	59	2	1997	1	0	0	0	1	0	0	0	0	0	0	0	0	0	0
0.93	1	1.27	1	0.85	0.81	0.96	0.75	0.86	0.7	0.84	0.76	0.74	0.78	0.89	0.78	0.78	0.78	0.8	0.77	0.8											1	54	1	2000	1	0	1	0	3	1	0	0	0	0	0	0	0	0	1
0.73	0.97	0.68	0.81	0.7	0.72	0.65	0.63	0.66	0.64	0.68	0.79	0.71	0.64	0.62	0.87																1	30	1	2007	0	0	1	0	2	0	0	0	0	0	0	0	0	0	0
1.22	1.12	1.14																													1	52	2		1	0	1	0	1	0	0	0	0	0	0	0	0	0	0
0.99	0.9	0.67	0.82	0.71	0.86	1.2	0.82	0.99	0.85	1.01																					1	40	1	1997	1	0	0	0	1	0	0	0	0	0	0	0	0	0	0
1.46	1.24	1.06	1.16	1.18	1.18	1.22	1.07	1.14	1.29	0.91	1.01	1.28	1.17	1.02	0.85	0.91															1	68	1	1985	0	0	1	0	2	0	0	0	0	0	0	0	0	0	0
0.89	0.85	0.83	0.9	0.8	0.8	0.79	0.8	0.82	0.68	0.86	0.76	0.79	0.8	0.75	0.69	0.78	0.81	0.87	0.76												1	64	1	1999	0	0	1	0	1	0	0	0	0	0	0	0	0	0	0
1.38	1.13	1.11	1.13	1.08	1.18	1.16	1.14	1.2	1.2	1.23	1.18	1.28	1.36	1.4	1	1.23	0.98														1	48	2	1989	0	0	1	0	1	0	0	0	0	0	0	0	0	0	0
0.65	0.65	0.68	0.51	0.38	0.43	0.37	0.42	0.39	0.38	0.53	0.34	0.38	0.4	0.41	0.37	0.38	0.36	0.42	0.37	0.3	0.45	0.38									1	50	1	1989	1	0	1	0	1	0	0	0	0	0	0	0	0	0	0
0.93	1.03	1.05	1.01	0.99	0.93	1.04	1.09	1.09	1.19	1.01	1.11	0.84																			1	37	2		0	0	0	0	3	0	0	0	0	0	0	0	0	0	0
0.65	0.7	0.78	0.84	0.78	0.77	0.73	0.72	0.76	0.8	0.74	0.79	0.85	0.73	0.77	0.71	0.73	0.77	0.9													1	40	1	2004	0	0	1	0	3	0	0	0	0	0	0	0	0	0	0
0.82	0.87	0.87	0.82	0.87	0.7	0.79	0.7	0.7	0.73	0.86	0.73	0.82	0.76	0.72	0.9	0.76	0.66	0.83	0.98												1	53	1	2004	1	0	1	0	2	0	0	0	0	0	0	0	0	0	0
0.87	0.88	0.66	0.67	0.67	0.7	0.87	0.69	0.76	0.7	0.7	0.71	0.65	0.81	0.82	0.72	0.65	0.63	0.74	0.81												1	39	1	2004	0	0	0	0	1	0	0	0	0	0	0	0	0	0	0
1.08	1.02	1.12	1.46	1.4	1.14	1.27	1.03	1.23	1.11	1.43	1.13	1.22	1.1	1.31	1.21	1.13	1.12	1.21	1.29	1.12	1.28	1.16									1	54	2	1990	0	0	0	0	3	0	0	0	0	0	0	0	0	0	0
0.87	0.88	0.9	0.93	0.91	0.87	0.75	0.8	0.84	0.86	0.88	0.72	0.69	0.66	0.79	1	0.89	0.93	0.97	0.91	0.86	0.86	0.77	0.88	0.88							0	54	2	2006	0	0	0	0	2	0	0	0	0	0	0	0	0	0	0
1.29	1.13	1.19																													0	57	2	1995	1	0	0	0	3	0	0	0	0	0	0	0	0	0	0
1.23	1.24	1.25	1.1	1.29	1.06	1.18	1.03	1.06	1.01	1.05	1.07	1.16																			1	42	2	1993	0	0	0	0	3	0	0	0	0	0	0	0	0	0	0
0.95	0.99	1.09	0.86	0.86	1.08	0.94	0.79	0.86	0.88	0.79	0.93	0.91	1	1.01	0.77	0.67															0	53	2	1986	0	0	0	0	3	0	0	0	0	0	0	0	0	0	0
1.09	1.05	0.95	1.1	1.12	1.06	1.22	0.92	0.9	1.07	0.93	0.92	0.93	0.94	1.21	1.14	1.2	1.12	0.91	1	0.92	1.15										1	65	1	1992	1	0	1	0	2	0	0	0	0	0	0	0	0	0	0
0.8	0.72	0.72	0.78	0.9	0.78	0.79	0.93	1.18	0.83	0.8	0.86	0.86	0.88	0.8																	0	37	1	2009	0	0	1	0	1	0	0	0	0	0	0	0	0	0	0
0.77	0.8	0.94	0.95	0.83	0.89	0.66	0.74	0.71	0.69	0.73	0.8	0.76	0.8	0.76	0.83																1	50	1	1998	1	1	1	0	1	0	0	0	0	0	0	0	0	0	0
1.36	1.2	1.44	1.11	1.26	1.43	1.28	1.14	1.13	0.98	1.06	1.11	1.15	1.12	0.96	1.08	1.02	1.07	1.1													1	56	2	1998	0	0	0	0	1	0	0	0	0	0	0	0	0	0	0
0.94	0.88	0.79	0.76	0.79	0.86	0.6	0.98	0.97	0.71	0.76	0.91																				1	59	1	1992	1	1	1	0	1	0	0	0	0	0	0	0	0	0	0
0.93	1.11	1.02	0.9	0.91	0.91	0.85	0.74	0.79	0.8	0.83	0.82	0.8	0.8	0.81																	1	56	1		1	0	0	0	1	0	0	0	0	0	0	0	0	0	0
0.76	0.95	1.06	0.88	0.9	0.71	0.7	0.85	0.7	0.71	0.74	0.74	0.96	0.78	0.62	0.85	0.77	0.85	0.71	0.87												0	54	2	2004	1	0	1	0	1	1	0	0	0	0	0	0	0	1	0
0.93	1.04	1.2	0.97	1.15	0.95	1	0.95	1.42	0.97	1.15	1	1.01																			1	51	1	2001	0	0	0	0	3	0	0	0	0	0	0	0	0	0	0
0.9	0.84	0.75	0.9	0.81	0.84	0.86	0.84	0.8	0.82	0.72	0.79	0.7	0.92	0.81	0.74	0.76	0.73														1	69	2	1991	0	0	1	0	1	0	0	0	0	0	0	0	0	0	0
1.12	1.08	1.23	1.21	1.15	1.02	0.97	1	1	1.08	1.13	0.94	0.98	1.11	1.23	1.01	0.99	1.12	1.13	1.03	1.25	0.85	0.99									1	47	1	2001	0	0	0	0	1	0	0	0	0	0	0	0	0	0	0
1.72	1.28	1.3	1.32	1.06	1.1	1.06	1.11	1.14	1.11	1.01	0.95	1.05	1.07	1.11	1.3	1.26	0.99	1.08													1	61	2	1998	1	0	0	0	3	0	0	0	0	0	0	0	0	0	0
0.81	0.64	0.66	0.71	0.78																											0	44	3	2013	0	0	0	0	1	0	0	0	0	0	0	0	0	0	0
1.03	1	0.95	1.06	0.9	1.07	1	1.12	1.05	1.06	1.08	1.12	0.99	0.93	1.15	1.11																1	65	1	1988	1	0	1	0	1	0	0	0	0	0	0	0	0	0	0
1.16	1.04	1.11	1.07	1.01	0.93	0.89	1.12	1.07	0.88	0.87	1.01	0.82	0.92																		1	41	1	2007	0	0	1	0	1	0	0	0	0	0	0	0	0	0	0
1.12	1.03	1.04	1.05	1.05	1.01	1.04	1.07	1.03	1.04	1.23	1.05																				1	50	1	1987	1	0	0	0	1	0	0	0	0	0	0	0	0	0	0
0.87	0.79	0.83	0.88	1.07	0.84	0.87	1.03	0.95	1.02	0.99	0.9																				0	45	2	2016	0	0	0	0	1	0	0	0	0	0	0	0	0	0	0
1.03	1.05	1.07	1.04	1.03	1.1	1.01	1.1	0.99	1.18	1.06	0.88	1.07	1.18	1.16	1.23	1.01	1.1	1.44													1	37	1	2001	0	0	0	0	1	0	0	0	0	0	0	0	0	0	0
0.83	0.86	0.85	0.76	0.72	0.7	0.79	0.74	0.7	0.71	0.78	0.66	0.74	0.75	0.83	0.73	0.66	0.7														1	62	1		0	0	1	0	1	0	0	0	0	0	0	0	0	0	0
1.03	1.09	0.99	1.08	1.04	1.05	1.05	1.06	1.02	1.06	1.16	1.32	1.25	1.15	1.26	1.27	1.22	1.06														1	48	7	2005	1	0	0	0	1	0	0	0	0	0	0	0	0	0	0
0.64	0.66	0.68	0.54	0.6	0.6	0.54	0.61	0.55	0.53	0.54	0.57	0.56	0.55	0.55	0.54	0.57	0.48	0.51	0.54												0	41	2		0	0	0	0	1	1	0	0	0	0	0	0	0	1	0
0.78	0.87	0.78	0.79	0.81	0.73	0.81	0.76	0.73	0.78	0.67	0.82	0.72																			1	38	1		0	0	1	0	2	0	0	0	0	0	0	0	0	0	0
1.32	1.66	1.72	1.6	1.25	1.51	1.43	2.31	1.57	1.46	1.54	1.27	1.22	1.28	1.42	1.29	1.36	1.43	1.32	1.25	1.34											1	55	2	2000	1	0	1	0	3	0	0	0	0	0	0	0	0	0	0
0.65	0.6	0.57	0.66	0.64	0.71	0.77	0.62	0.65	0.57	0.59	0.57	0.72																			1	52	2	2002	1	0	0	0	1	0	0	0	0	0	0	0	0	0	0
0.86	1.17	1.19	1.13	1	1.1	0.98	0.96	1.12	1.18	1.06	1.05	1.14	1.1	1.17	1.03	0.97	1.21	1.1	1.18	1.21											1	55	1	1995	0	1	1	0	1	0	0	0	0	0	0	0	0	0	0
0.88	0.84	0.8	0.8	0.9	1	0.93	0.86	0.96	0.9	0.91	1.06	0.98	1.08	1.07	1.04	1.1															1	44	1	2001	0	0	0	0	3	0	0	0	0	0	0	0	0	0	0
0.94	1.1	0.87	1.12	0.97	0.92	0.86	0.85	0.98	0.9	0.95	1.01	0.88	0.96	0.9	0.9	0.89	0.93	0.94	0.89	0.85	0.86	0.89									1	49	2	2002	0	0	0	0	1	0	0	0	0	0	0	0	0	0	0
1.01	0.93	1.05	1.03	0.83	0.85	0.89	0.9	0.86	1	1	1.02	1.01	1.04	0.96	1.01	0.8															1	52	1	1993	0	0	0	0	1	0	0	0	0	0	0	0	0	0	0
1.06	1.01	1.05	1.03	0.88	0.8	0.98	0.93	1.09	1.01	0.93	1.03																				1	53	1	1998	0	0	0	0	3	0	0	0	0	0	0	0	0	0	0
0.64	0.78	0.76	0.73	0.67	0.62	0.76	0.71	1.06	1.08	0.88																					1	53	1	2013	1	0	0	0	1	0	0	0	0	0	0	0	0	0	0
0.82	0.88	1.18	1.05	0.91	0.86	0.8	0.93	0.96	0.8	0.86	0.74	0.87	0.71	0.81	0.89	0.69	0.75														1	39	1	2001	1	0	0	0	1	0	0	0	0	0	0	0	0	0	0
0.73	0.75	0.76	0.67	0.66	0.68	0.62	0.6	0.64	0.64	0.64	0.58	0.74	0.64	0.73	0.78	0.65	0.62														0	44	2	1999	0	0	0	0	1	0	0	0	0	0	0	0	0	0	0
1.03	1.06	1.01	0.8	0.87	0.99	0.85	0.87	0.97	0.96	1.35	0.92	0.95																			1	28	2		0	0	0	0	2	0	0	0	0	0	0	0	0	0	0
1.56	1.34	1.33	1.43	1.46	1.16	1.33	1.3	1.29	1.35	1.17	1.27	1.32	1.28	1.32	1.26	1.33	1.51	1.28	1.23	1.42	1.3	1.18	1.15								1	51	2	2007	0	0	1	0	1	0	0	0	0	0	0	0	0	0	0
0.75	0.72	0.83	0.79	0.7	0.83	0.78	0.85	0.92	0.79	0.82	0.75	0.79	0.69	0.72	0.65																0	39	2		0	0	1	0	3	1	0	1	0	0	0	0	0	0	0
1.01	0.97	1.13	1.07	1	1.13	1.13	0.93	0.96	0.96	1.04	1.09	0.91	1.16	1.03	1.08	0.92	0.97	0.94	1.01												0	50	2	2000	1	0	0	0	2	0	0	0	0	0	0	0	0	0	0
0.99	0.9	0.96	0.93	0.99	0.88	0.92	0.95	0.9	0.9	0.94	0.87	0.92	0.92	0.93	0.89	0.95	0.98														1	46	1	2005	0	0	1	0	1	0	0	0	0	0	0	0	0	0	0
2.86	3.19	4.22	5.78	8.48	6.46	3.71	3.19	4.64	6.01	5.04	4.97	4.31	6.75	3.44	4.53	4.2	7.79	3.88	4.25												1	54	3	2008	1	0	1	0	1	0	0	0	0	0	0	0	0	0	0
0.85	0.88	0.92	0.75	0.75	0.8	1.03	0.75	0.75	0.67	0.72	0.81	0.87	0.88	0.82	0.65																0	51	2		0	0	0	0	1	0	0	0	0	0	0	0	0	0	0
1.23	1.1	1.02	1.14	1.05	1.16	1.25	0.94	1.23	1.28	0.98	1.16	0.9	1.07																		1	48	1	2003	0	0	1	0	1	0	0	0	0	0	0	0	0	0	0
0.94	0.78	0.91	0.93	0.92																											0	57	2	1999	0	1	0	0	3	0	0	0	0	0	0	0	0	0	0
0.81	0.9																														1	41	1	2001	0	0	0	0	2	0	0	0	0	0	0	0	0	0	0
0.99	1.01	0.87	0.96	0.71	0.88	0.86	1	0.86	1.07	0.89	0.96	0.84	0.85	0.84	0.93	1.05	0.93	1.09	1.02	0.99											1	43	3	2004	0	0	0	0	2	0	0	0	0	0	0	0	0	0	0
1.1	1.13	1.02	1.11	1.07	1.08	1.14	1.15	1.16	1.02	1.05	1.04	1.02	0.94	1.13	1.1	1.06	0.86														1	46	1		0	0	0	0	1	0	0	0	0	0	0	0	0	0	0
0.91	1.07	0.86	0.69	0.62	0.59	0.71	0.79	0.73	0.64	0.72	0.76	0.83	0.71	0.72	0.75	0.74															1	53	1	1998	1	0	0	0	3	0	0	0	0	0	0	0	0	0	0
0.85	0.9	0.95	0.87																												0	54	2	2005	1	0	0	0	3	0	0	0	0	0	0	0	0	0	0
1.23	1.23	1.26	0.99	0.92	0.99	0.92	1.15	1.12	1.14	1.08	1.12	1.07	1.3	1.1	0.96	1.2	0.91	1.1	0.99												1	69	1	1991	1	0	1	0	2	0	0	0	0	0	0	0	0	0	0
0.86	0.94	0.76	0.89	0.87	0.8	0.84	0.91	0.79	0.84	0.86	0.77	0.81	0.95	0.88	1.1	0.92	0.94	1.04	1.01												1	42	1		0	0	0	0	1	0	0	0	0	0	0	0	0	0	0
0.88	0.95	0.93	0.96	0.94	0.98	1.08	1	1.07	1.12	1.05	0.94	1.19	1.08	1.15	1.14	1.17	1.07	0.87	0.96												0	59	3	1999	0	0	1	0	2	0	0	0	0	0	0	0	0	0	0
1.43	1.21	1.29	1.16	1.25	1.24	1.03	0.97	1.24	1.05	1.06	1.05	1.13	1.09	1.2	1.22	1.09	1.03	1.17	0.98												1	50	2	1997	1	0	1	0	3	0	0	0	0	0	0	0	0	0	0
1.19	0.99	0.96	0.97	1.01	1.02	0.99	0.99	0.95	1.1	1.17	1.04	0.97	1.06	0.86	0.91																1	35	2		1	1	0	0	1	0	0	0	0	0	0	0	0	0	0
0.94	1.04	0.83	1	0.83	0.92	0.77	1.06	0.9	0.92	0.92																					1	39	1		1	0	0	0	3	0	0	0	0	0	0	0	0	0	0
1.07	1.23	0.94	0.91	0.91	0.87	1.09	0.85	0.88	1.05	1.09	0.87	0.92																			1	57	2	1987	0	0	0	0	3	0	0	0	0	0	0	0	0	0	0
1.11	1.12	1.4	1.14	1.02	1.03	2.01	1.23	1.21	1.15	1.37	1.43	1.04	1.53	2.19	2.32	1.3	1.41	1.42	2.2												1	56	1	2011	1	1	0	0	1	0	0	0	0	0	0	0	0	0	0
0.88	0.97	1.08	1.18	1.05	1.13	1.18																									1	62	1	2015	1	0	0	0	2	0	0	0	0	0	0	0	0	0	0
1.14	1.17	1.14	0.96	1.26	1.18	1.19	1.42	1.08	1.32	1.5																					1	48	2	1999	0	0	0	0	3	0	0	0	0	0	0	0	0	0	0
1.18	1.09	1.13	1.31	1.09	1.13	1	1.2	1.11	1.14	1.06	1.11	1.15	1.23	1.19	1.22																1	53	1	1991	0	0	0	0	1	0	0	0	0	0	0	0	0	0	0
1.04	1.09	1.09	1.18	1.09	0.82	1.1	0.97	1.14	1	1.15	1.1	1.07	1.43	1.05																	1	43	1	2002	0	0	0	0	1	0	0	0	0	0	0	0	0	0	0
0.79	0.78	0.95	0.84	0.82	0.86	0.74	0.73	0.73	0.69	0.78	0.81	0.73	0.8	0.68	0.68																1	42	1	2005	0	0	1	0	3	0	0	0	0	0	0	0	0	0	0
1.05	0.97	0.87	1.37	1.04	0.96	0.77	0.85	0.91	0.98	0.81	0.82	0.93	0.88	0.8	0.83																1	54	2	1996	0	0	1	0	2	0	0	0	0	0	0	0	0	0	0
0.87	1.03	0.78	0.89	0.79	0.87	0.88	0.76	0.83	0.85	0.89	0.78	0.85	0.76	0.75	1.02	0.81	0.7	0.69	0.79	0.73											1	48	1	1999	1	1	1	0	1	0	0	0	0	0	0	0	0	0	0
0.94	0.94	1.14	0.99	0.83	0.82	0.97	0.86	0.99	0.92	0.91	0.94	1.03	1.04	1.17	1.09																1	42	1	2007	1	0	1	0	1	0	0	0	0	0	0	0	0	0	0
0.81	0.81	0.79	0.82	0.87	0.74	0.78	0.93	0.8	0.77	0.72	0.77	0.95	1.01	0.7	0.74	0.82															0	56	2		1	0	1	0	2	0	0	0	0	0	0	0	0	0	0
0.82	0.84	0.84	0.77	0.72	0.67	0.81	0.61	0.72	0.6	0.78	0.77	0.84																			0	49	2	1999	1	0	0	0	3	0	0	0	0	0	0	0	0	0	0
1.01	1.26	1.06	0.94	1.1	1.12	1.17	0.91	0.98	0.96	0.93	0.96	0.91	1.05	0.97	1.1	1.11	1.1	1	1.02	1.1	1.05										0	53	2	2002	0	0	0	0	1	0	0	0	0	0	0	0	0	0	0
0.94	0.82	0.94	0.82	0.81	0.7	0.81	0.75	0.76	0.75	0.77	0.71	0.69	0.74	0.61	0.86																1	44	1	2006	1	1	1	0	3	0	0	0	0	0	0	0	0	0	0
1.11	1.22	1.2	1.02	1.3	1.17	1.37	1.25	1.16	1.26	1.39	1.34	1.3																			1	51	1	1989	1	0	0	0	2	1	0	1	0	0	0	0	0	0	0
0.83	0.78	0.79	0.84	0.82	0.73	0.75	0.88	0.8	0.75	0.65	0.69																				1	43	1	2006	0	0	0	0	3	0	0	0	0	0	0	0	0	0	0
0.94	0.99	0.93	0.9	0.98	0.87	1.13	0.86	0.98	1.05																						0	55	2	1999	1	0	0	0	2	0	0	0	0	0	0	0	0	0	0
0.6	0.72	0.96	0.67	0.63																											0	51	1	1999	0	0	0	0	1	0	0	0	0	0	0	0	0	0	0
0.73	0.75	0.83	0.69	0.71	0.65	0.71	0.8	0.71	0.74	0.72	0.77	0.71	0.68	0.59	0.67																1	49	1	2005	0	1	0	0	2	0	0	0	0	0	0	0	0	0	0
0.89	0.97	0.94	0.85	0.84	0.89	0.92	1.15	1.13	1.28	0.97	1.05	1.03	1.27	0.98	0.99	0.91	0.83														1	46	1	2007	0	0	0	0	3	0	0	0	0	0	0	0	0	0	0
0.95	0.91	0.92	0.81	0.87	0.88	0.85	0.79	0.68	0.89	0.8	0.81	0.95	0.95	0.91	1.26	1.1	1														1	53	1	2002	0	0	1	0	2	0	0	0	0	0	0	0	0	0	0
1	0.96	0.99	0.98	0.88	1.03	0.83	0.86	0.9	0.91	0.86	0.91	0.87	0.92	1.04	0.93	0.84	0.79	0.82	0.88												1	49	1	1999	1	0	1	0	1	0	0	0	0	0	0	0	0	0	0
0.99	0.93	1.07	1.17	1.07	1.1	1.07	1	1.17	1.1	1.07	0.94	1.19	1.12	1.1	1.05	0.97	0.95														1	41	1		0	0	1	0	1	0	0	0	0	0	0	0	0	0	0
1.01	1.17	1.14	1.2	1.1	1.08	1.25	1.01	1.08	1.04	1.04	0.94	0.84	1	1.28	0.91																1	63	1	2004	1	1	1	0	1	0	0	0	0	0	0	0	0	0	0
1	0.98	0.95	1.1	0.95	0.77	0.84	1.03	0.93	0.96	0.82	0.88	0.93	1.07	1.05	0.96	0.88	0.96	1.01													1	65	1	1999	0	1	0	0	1	0	0	0	0	0	0	0	0	0	0
1.03	1.14	0.94	0.95	0.89	0.92	0.89	1	0.97																							1	37	1	2001	0	0	1	0	3	0	0	0	0	0	0	0	0	0	0
1.1	1.09	1.21	1.08	1.1	1	0.9	1.3	1.23	1.19	1.22	1.13	1.04	1.23	1.23	1.14	1.05															1	39	2	2003	1	0	1	0	3	0	0	0	0	0	0	0	0	0	0
0.9	0.78	0.9	0.92	0.86	1.01	0.92	1.12	0.89	0.98	0.94	0.95	0.84																			1	51	1	1990	1	0	1	0	2	0	0	0	0	0	0	0	0	0	0
1.05	1.12	1.06	0.95	0.98	0.94	0.7	0.9	0.91	0.87	0.81	0.96	0.91	0.85	0.93	0.75	0.77	0.77														0	65	2		1	0	1	0	1	0	0	0	0	0	0	0	0	0	0
1.23	1.19	1.04	0.86	1.19	1.04	1.24	0.96	1.01	0.99																						1	48	2	1999	0	0	1	0	1	0	0	0	0	0	0	0	0	0	0
1.25	1.37	1.36	1.27	1.24	1.27	1.47	1.16	1.39	1.15	1.26	1.41	1.4	1.32	1.33	1.38	1.31	1.03	1.25	1.3	1.5	1.57	1.77	1.61	1.68	1.56						1	58	1	1989	1	0	1	0	1	0	0	0	0	0	0	0	0	0	0
0.91	0.98	1.06	1.15	0.96	0.86	0.9	0.99	0.86																							1	53	1	2002	0	0	0	0	1	0	0	0	0	0	0	0	0	0	0
0.89	0.93	1.11	0.96	1	0.96	1.04	0.88																								1	48	2	2002	0	0	0	0	1	0	0	0	0	0	0	0	0	0	0
0.81	0.94	1	0.96	0.88	0.88	0.9	0.98	0.95	0.79	0.86	1.24	1	1.09																		1	58	1	1996	1	0	1	0	1	0	0	0	0	0	0	0	0	0	0
1.39	1.32	1.1	1.29	1.23	1.09	1	1.15	0.98	1.11	1.3	1.08	1.17	1.12	1.27	1.09	0.95	1.17	1.08	0.94	1.05	0.95	1.25									1	53	6	2002	1	0	0	0	1	0	0	0	0	0	0	0	0	0	0
1.28	1.13	1.13	1.17	0.94	0.89	1	0.99	1.03	1	1.04	1.09	1.14	1.09	0.99																	1	50	1	1994	0	0	0	0	2	0	0	0	0	0	0	0	0	0	0
0.83	0.95	0.96	0.87	0.92	1.04	0.91	0.9	0.88	0.91	0.85	0.87	0.89	0.8	0.8	0.88	0.79	0.77	1.04	0.87	0.82	1.01	0.7	0.81								0	59	2	1999	0	0	0	0	1	1	0	0	0	0	0	0	0	1	0
0.82	0.71	0.88	0.75	0.71	0.77	0.83	0.7	0.82	0.93	0.78	0.68	0.83	0.64	0.66	0.63																1	46	1		0	0	0	0	1	0	0	0	0	0	0	0	0	0	0
0.99	1.01	0.77	0.92	0.98	1	0.82	0.81	0.92	0.91	0.93	0.94	1.01	0.92																		1	39	1	2004	0	0	0	0	1	0	0	0	0	0	0	0	0	0	0
0.83	0.97	0.92	1.06	0.89	0.97	1	0.86	1.05	0.97	0.89	0.91	0.92	0.94	0.96	0.83	0.91	0.83	0.87	0.84	0.85	0.96	0.94									1	52	1	2003	0	0	1	0	2	0	0	0	0	0	0	0	0	0	0
0.85	0.73	0.76	0.78	0.68	0.77	0.6	0.8	0.72	0.71	0.65	0.68	0.75	0.93	0.83	0.75	1.13	0.78	1.68	0.79	1.02	0.87	0.86									1	63	1	2000	1	0	1	0	2	0	0	0	0	0	0	0	0	0	0
0.91	1.01	1.13	1.01	1	1.14	1.05	1.14	1.05	1.12	1.22	1.47	1.23	1.24	1.2	1.16	1.28	1.33														1	64	1	1988	0	0	1	0	2	0	0	0	0	0	0	0	0	0	0
0.66	0.61	0.59	0.59	0.68	0.65	0.51	0.5	0.66	0.59	0.65	0.65	0.61	0.59	0.62	0.71	0.57	0.58	0.77	0.79												1	51	1	2002	0	1	0	0	1	0	0	0	0	0	0	0	0	0	0
0.95	0.97	0.92	0.87	0.86	0.94	0.88	0.74	0.75	0.81	0.86	0.83	0.96	0.75	0.94	0.78	0.82	0.98														1	52	1	1995	0	1	1	0	3	0	0	0	0	0	0	0	0	0	0
0.76	0.74	0.68	0.68	0.53	0.61	0.77	0.68	0.81	0.66	0.74	0.65	0.74	0.77	0.73	0.8	0.97															0	50	2		1	0	0	0	1	1	0	0	0	0	0	0	0	1	0
0.79	0.84	0.86	0.86	0.73	0.7	0.77	0.8	0.78	0.84	0.89	0.76	0.66	0.63	0.7	0.72	0.79	0.74	0.76													0	54	1	2000	1	0	0	0	1	0	0	0	0	0	0	0	0	0	0
1.17	1.15	1.16	1.04	0.98	0.99	1.01	1.01	0.97	1.13	1.05	0.93																				1	52	2	1989	0	0	0	0	2	0	0	0	0	0	0	0	0	0	0
0.79	0.74	0.78	0.81	0.82	0.79	0.74	0.82	1.41	0.78	0.71	0.71	0.72	1.08	0.83	0.8	0.91	0.8	0.78	0.79												0	60	2	2003	1	0	1	0	1	0	0	0	0	0	0	0	0	0	0
0.85	0.81	0.92	0.97	1.05	0.96																										1	58	1	2003	1	0	0	0	1	0	0	0	0	0	0	0	0	0	0
0.76	0.82	0.74	0.7	0.8	0.79	0.74	0.73	0.65	0.72	0.65	0.58	0.64	0.65	0.72	0.63	0.72	0.67	0.63	0.69												1	40	1	2005	0	0	1	0	1	0	0	0	0	0	0	0	0	0	0
0.85	0.75	0.85	0.85	0.8	0.88	0.69	0.51	0.72	0.7	0.69	0.63	0.87	0.87	0.89	0.8	0.78															1	65	1	1999	0	0	0	0	1	0	0	0	0	0	0	0	0	0	0
1.09	1.11	1.22	1.12	1.12	1.19	1.21	1.41	1.98	1.38	1.27																					1	54	1	2013	1	1	1	0	1	0	0	0	0	0	0	0	0	0	0
1.03	1	1.02	0.89	0.94	0.9	1.07	0.97	0.91	1.01	0.86	1																				1	44	1	1993	0	0	1	0	1	0	0	0	0	0	0	0	0	0	0
1.02	1.11	0.92	1.01	1.06	0.88	1.04	0.87	0.87	0.95																						1	33	2		1	0	0	0	3	1	1	0	0	0	0	0	0	0	0
0.81	0.68	0.67	0.77	0.65	0.67	0.7	0.78	0.7	0.75	0.68	0.77	0.71	0.69	0.69	0.72	0.7	0.67	0.76	0.7												1	32	1	2006	0	0	0	0	1	0	0	0	0	0	0	0	0	0	0
1.33	1.38	1.11	1.18	1.19	1	1.13	1.31	1.15	1.25	1.12	1.29	1.26	1.25	1.37	1.28	1.16															1	63	1	2005	0	0	0	0	1	0	0	0	0	0	0	0	0	0	0
1.22	1.26	1.16	1.05	1.07	1.08	1.06	1.19	1.12	1.04	1.1	1.19	1.22	1.18	1.24	1.13	1.15	1.11	1.23													1	57	1	1995	0	1	1	0	1	0	0	0	0	0	0	0	0	0	0
0.9	1.18	1.02																													1	45	1	2014	0	0	0	0	1	0	0	0	0	0	0	0	0	0	0
0.85	0.85	0.86	0.89	0.79	0.91	0.79	0.85	0.75	0.79																						1	54	1	1999	1	0	0	0	3	0	0	0	0	0	0	0	0	0	0
0.92	1.03	0.94	0.88	0.94	0.82	0.83	0.86	0.84	0.85	0.91	0.89	0.83	0.82	0.83																	1	55	1	2006	0	0	1	0	1	0	0	0	0	0	0	0	0	0	0
1.39	1.3	1.32	1.28	1.34	1.16	1.21	1.17	1.08	1.1	1.18	1.19	1.18	1.41	1.12	1.18	1.34	1.06	1.19	0.99												1	53	1	1995	1	1	1	0	1	0	0	0	0	0	0	0	0	0	0
1.04	1.02	1.08	1.22	1.08	1.08	1.18	1.01	1.07	1.13	1.08																					1	68	1	1989	1	0	0	0	1	1	0	0	0	0	0	0	0	1	0
1.14	1.15	1.44	1.08	0.95	0.96	1.27	1.06	1.11	1.27	1.2	1.2	1.38	1.29																		1	65	2	2001	0	0	1	0	3	1	0	0	1	0	0	0	0	0	0
1.01	0.91	1	1.02	0.99	1.07	1	1.06	0.97	0.99	1.11	0.97	1.14	1.05	1.04	1.14	1.01	1.06	1.05													1	47	2		1	0	1	0	3	0	0	0	0	0	0	0	0	0	0
0.85	0.97	0.89	0.8	0.82	1.07	1.01	0.91	0.91	1.01	0.83	0.84	0.81																			1	43	1	2004	0	0	0	0	1	0	0	0	0	0	0	0	0	0	0
1.3	1.41	1.3	1.18	1.11	1.17	1.29	1.31	1.23																							1	51	2	2007	0	0	0	0	3	0	0	0	0	0	0	0	0	0	0
1.05	1.05	1.04	1	0.94	0.99	1.08	1	1.16	1.03	1.01	1.07	1.01	1.16	1.08	1.07	1.32	1.22	1.21	1.25	1.2	1.21	1.41									1	46	1	2003	0	0	0	0	1	0	0	0	0	0	0	0	0	0	0
0.82	0.82	0.83	0.82	0.82	0.69	0.73	0.74	0.59	0.64	0.7	0.7	0.62	0.76	0.69	0.71	0.66	0.69	0.68	0.55	0.91	0.64										1	62	1	2001	1	1	1	0	1	0	0	0	0	0	0	0	0	0	0
1.37	1.57	1.28	1.18	1.2	1.4	1.33	1.31	1.31	1.2	1.24	1.25	1.24	1.25	1.22	1.12																1	53	2	2004	1	0	0	0	1	0	0	0	0	0	0	0	0	0	0
1.11	0.92	0.97	1.15	0.83	0.81	0.8	0.73	0.77	1.13	1.18	1.18	1.24	1.17	1.03																	1	36	2	2003	0	0	0	0	3	0	0	0	0	0	0	0	0	0	0
1.19	1.05	1.12	1.11	1.36	0.95	0.98	1	0.99	0.98	1.06	1.04	1.17	1.01	0.97	0.99	1	0.95	1.05	1.04	0.98											1	50	2	1999	1	1	1	0	2	0	0	0	0	0	0	0	0	0	0
1.15	1.15	1.27	0.91	0.96	1.1																										1	46	2	1994	0	0	1	0	1	0	0	0	0	0	0	0	0	0	0
1.04	1.16	0.95	0.98	1.04	1.02	1.03	0.9	1.05	1.01	0.93	0.98	1.16	1.17	0.87	1.05	1.01															1	54	1	1994	0	1	1	0	3	0	0	0	0	0	0	0	0	0	0
1.05	1.03	0.93	0.85	0.95	1.16	1	0.98																								0	50	2	2014	0	0	1	0	1	0	0	0	0	0	0	0	0	0	0
0.88	0.85	0.9	0.82	0.85	0.84	0.83	0.88	0.89	0.82	0.91	0.79	0.86	0.85	0.83																	0	51	1	1988	0	0	1	0	1	0	0	0	0	0	0	0	0	0	0
0.76	0.9	0.74	0.84	0.79	0.73	0.72	0.78	0.72	0.71	0.65	0.75	0.67	0.88	0.79	0.75	0.95	0.97	0.79	0.63	0.75	0.82										0	65	2	2002	1	0	0	0	1	0	0	0	0	0	0	0	0	0	0
1.12	1.2	1.04	0.92	0.9	1.05	0.94	0.9	1.01	0.81	0.85	0.88	1.03	1.04	0.99	0.93	1.06	1.02														1	48	1		1	0	0	0	1	0	0	0	0	0	0	0	0	0	0
1.09	1.12	1.03	1.12	1.15	0.95	1.03	0.93	1.15	1.03	1.05	1.07	0.96	0.95																		1	33	2		0	0	0	0	3	0	0	0	0	0	0	0	0	0	0
0.81	1.02	0.89	0.75	0.83	0.8	0.8	0.86	0.8	0.83	0.8	0.85	0.86	0.94	1.02	0.84	0.83	1.02	0.91	0.8												1	38	1	2006	0	0	0	0	1	1	0	1	0	0	0	0	0	0	0
1.05	1.01	1.12	1.06	1.16	1.28	1.37	0.75	0.81	0.79	0.78	0.8	0.79	0.65	0.7	0.82	0.86															0	61	1	2012	0	0	1	0	3	0	0	0	0	0	0	0	0	0	0
0.77	0.79	0.82	0.64	0.76	0.69	0.8	0.75	0.59	0.75	0.79	0.73	0.59	0.76																		0	46	2	1990	0	0	0	0	3	0	0	0	0	0	0	0	0	0	0
0.72	0.86	0.81	0.73	0.83	0.73	0.72	0.68	0.73	0.71	0.73	0.71	0.76	0.85	0.82	0.77	0.77	0.74	0.75	0.78	0.8											1	62	2	2000	1	1	1	0	1	0	0	0	0	0	0	0	0	0	0
0.65	0.66	0.64	0.63	0.72	0.56	0.59	0.66	0.56	0.71	0.66	0.58	0.61	0.6	0.5	0.67	0.73	0.91	0.79	0.87	0.69	0.67	0.94									1	53	1	1986	1	0	1	0	1	0	0	0	0	0	0	0	0	0	0
0.93	0.87	0.81	0.86	0.86	0.84	0.85	0.7	0.69	0.81	0.78	0.82	0.8	0.82	0.9	0.82	0.83	0.82	0.92	0.8	0.76											1	52	1	2000	0	0	1	0	1	0	0	0	0	0	0	0	0	0	0
1.1	1.28	1.03	1.1	1.09	1	1	1	0.94	0.95	1.04	1.18	1.02	0.94	0.88	1.02	0.97															1	65	1	1989	0	0	0	0	1	0	0	0	0	0	0	0	0	0	0
0.74	0.78	0.82	0.77	0.73	0.64	0.7	0.67	0.73	0.69	0.71	0.72	0.78	0.87	0.77	0.68	0.74	0.81	0.74													0	33	2	2003	0	0	0	0	2	0	0	0	0	0	0	0	0	0	0
0.9	1.02	1.01	1.01	1.19	0.97	0.98	0.96	0.93	1.05	0.97	1.03	1.17	1.01	1.22	1.16	1.31	1.07	1.1	1.05												1	55	1	1982	0	0	1	0	3	0	0	0	0	0	0	0	0	0	0
0.83	1.01	0.76	0.81	0.71	0.7	0.78	0.83	0.81	0.76	0.93	0.94																				1	33	2	2008	0	0	0	0	1	0	0	0	0	0	0	0	0	0	0
0.51	0.45	0.36	0.46	0.32	0.4	0.46	0.48	0.45																							0	32	1	2002	0	0	1	0	1	0	0	0	0	0	0	0	0	0	0
1.12	1.22	1.11	1.11	1.16	0.97	1.04	1.2	1.16	1.24	1.16	1.14	1.05	1.09	1.07	1.26	1.13	0.91	0.96	0.92												1	53	1	2006	0	0	1	0	1	0	0	0	0	0	0	0	0	0	0
0.72	0.94	0.66	0.79	0.64	0.7	0.8	0.88	0.82	0.83	0.88	0.92	0.81																			1	44	1	2000	0	0	1	0	1	0	0	0	0	0	0	0	0	0	0
1.07	1.16	1.12	1.05	1.12	1.29	1	1.02	0.91	0.92	1.19	1.24																				1	50	2	2002	0	0	0	0	1	0	0	0	0	0	0	0	0	0	0
1.43	1.16	1.27	1.14	1.04	1.3	1.03	1.18	1.16	1.04	1.12	1.06	1.2	1.17	1.02	1.08	1.17															1	50	2	2005	1	0	0	0	1	0	0	0	0	0	0	0	0	0	0
0.84	0.93	0.98	1.08	0.97	0.88	0.94	0.86	0.91	0.94	0.85	1.03	0.95	0.96	1.22	1.1	1.07															1	38	3		0	0	1	0	3	0	0	0	0	0	0	0	0	0	0
0.86	0.89	0.96	0.87	0.79	0.85	0.79	0.82	0.85	0.84	0.88	0.79	0.73	0.78	0.75	0.77	0.82	0.88	0.81													1	42	1	2002	1	1	0	0	1	0	0	0	0	0	0	0	0	0	0
1.21	1.35	1.17	1.27	1.24	1.13	1.21	1.13	1.53	1.22	1.22	1.26	1.12	1.21	1.16	1.24	1.36	1.35	1.33	1.39	1.32	1.31										1	59	2	1999	1	0	0	1	1	0	0	0	0	0	0	0	0	0	0
2.67	2.47	3.79	2.93																												1	32	2	2015	1	0	0	0	1	1	0	0	0	0	0	0	0	1	0
1.2	1.34	1.29	1.16	1.14	1.09	0.93	1.16	1.08	1.22	1.06	1.12	0.99	0.95	0.84	1.03	1.13	1.15	1.05													1	55	2	1990	0	1	1	0	1	1	0	0	0	0	0	0	0	1	0
0.89	0.86	0.95	0.84	0.81	0.9	0.87	0.74	0.77	0.76	0.93	0.82	0.78	0.81	0.92	0.76	0.82	0.8														1	37	1	2007	0	0	0	0	3	0	0	0	0	0	0	0	0	0	0
0.78	0.76	0.59	0.76	0.74	0.65	0.65	0.87	0.65	0.85	0.83																					0	55	1	1991	1	1	1	0	1	0	0	0	0	0	0	0	0	0	0
0.69	0.64	0.55	0.73	0.53	0.58	0.69	0.63	0.5	0.64	0.64	0.59	0.6	0.63	0.52	0.55	0.54	0.57														0	42	2	2000	0	0	0	0	1	0	0	0	0	0	0	0	0	0	0
1.06	1.14	1.13	1.04	1.07	0.97	1	1.05	0.97	1.02	0.98	1.08	1.03	1.15	1.08																	1	53	1		0	0	0	0	2	0	0	0	0	0	0	0	0	0	0
1	1	1.09	1.27	1.19	1.41	0.88	1.38	1.29	1.33	1.34																					1	62	2	2000	1	0	1	0	3	1	0	0	0	0	0	0	0	0	1
0.96	1.09	0.91	0.97	0.73	0.87	0.82	0.9	0.82	1.17	0.77	1.13	0.95	0.94	0.9	0.97	1.22	0.97	0.94	0.88	0.91	1.07										1	57	2	2004	0	0	0	0	1	0	0	0	0	0	0	0	0	0	0
1.37	1.42	1.55	1.6	1.05	1.4	1.08	1.02	1.1	1.18	1.32	1.29	1.34	1.35	1.28	1.36	1.14	1.48	1.42	1.47	1.5											1	53	1	2007	1	1	1	0	1	0	0	0	0	0	0	0	0	0	0
0.95	0.88	1.03	0.71	0.79	0.77	0.77	0.8	0.72	0.78	0.82	0.89	0.75	0.81	0.85	0.69	0.75	0.81	0.82	0.78												1	40	1	2004	0	0	0	0	1	0	0	0	0	0	0	0	0	0	0
0.97	0.96	1.11	0.97	0.98	1.16	0.98	0.98	1.01	0.98	0.97	0.92																				1	45	1	1989	0	0	0	0	2	0	0	0	0	0	0	0	0	0	0
1.01	1.08	1.2	1.02	1.05	0.9	1.04	1.01	1.08	1.17	0.99	1.07	1.1	0.98	1.11																	1	39	3	2002	0	0	1	0	3	0	0	0	0	0	0	0	0	0	0
1.38	1.25	1.24	1.26	1.12	1.18	1.14	1.21	1.33	1.22	1.12	1.11	1.18	1.31																		1	44	1		0	0	1	0	1	0	0	0	0	0	0	0	0	0	0
1.16	1.1	1.11	1.09	1.1	1.23	0.99	0.88	0.82	0.9	0.99	0.93	0.98	0.85	0.91	0.86	0.94															1	40	2	2004	1	0	1	0	3	1	0	1	0	0	0	0	0	0	0
1.34	1.38	3.78	1.65	2.19	1.91	1.42	1.18	1.73	1.41	1.42	1.63	1.42	1.4	1.37	1.55	1.63	2.1	1.6	2.65	2.59											1	69	2	1987	1	1	1	1	2	0	0	0	0	0	0	0	0	0	0
0.88	1.16	1.08	1.07	0.99	0.85	0.93	1.07	0.89	0.86	0.72	0.91	1.05	1.13	1.01	0.99	1.1															1	50	1		0	0	1	0	3	0	0	0	0	0	0	0	0	0	0
1.03	1.09	0.85	1.09	1.07	1.06	0.97																									1	53	2	2000	1	0	0	0	1	0	0	0	0	0	0	0	0	0	0
1.2	1.2	1.15	1.05	0.94	1.04																										1	52	1	2008	1	0	0	0	1	0	0	0	0	0	0	0	0	0	0
0.78	0.76	0.84	0.81	0.73	0.77	0.78	0.73	0.81	0.7	0.67	0.81	0.74	0.79	0.81	0.71	0.73	0.72														0	35	2	2000	0	0	0	0	1	0	0	0	0	0	0	0	0	0	0
1.16	1.01	1.09	0.99	1.02	0.87	1.03	0.92	0.91	1.05	0.87	0.9	0.87	0.92	0.99	0.9	0.95	0.94														1	52	2	1996	1	1	0	0	1	0	0	0	0	0	0	0	0	0	0
0.98	1.02	1.06	0.96	1.26	1.06	0.86	0.81	0.9	0.78	0.92	0.98																				1	49	1		0	0	1	0	1	0	0	0	0	0	0	0	0	0	0
1.16	1.59	2.79	1.6	1.89	1.94	1.99	2.32	1.47	1.79	2.64																					1	63	1	2010	1	0	1	0	1	0	0	0	0	0	0	0	0	0	0
0.54	0.63	0.8	0.67	0.65	0.56	0.61	0.56	0.65	0.75	0.6	0.58																				0	35	1	2003	0	0	0	0	2	0	0	0	0	0	0	0	0	0	0
0.87	1.03	0.86	0.92	0.82	0.77	0.78	0.49	0.68	0.82	0.82	1.17	0.8	0.88	0.87																	1	35	1	2002	0	0	1	0	3	0	0	0	0	0	0	0	0	0	0
1.28	1.34	1.48	1.34	1.3	1.31	1.33	1.31	1.23	1.29	1.45	1.2	1.17	1.36	1.27	1.22	1.41	1.22	1.39													1	51	2	2013	1	0	0	0	1	0	0	0	0	0	0	0	0	0	0
1.17	1.18	1.17	1.15	1.23	1.16	1.14	1.11	1.2	1.22	1.1	1.24	1.23	1.28	1.32	1.28	1.23	1.32	1.23	1.26	1.08	1.23										1	57	1	1989	1	0	1	0	3	0	0	0	0	0	0	0	0	0	0
0.98	1.03	0.94	0.78	0.85	0.82	0.92	0.91	0.85	0.76	0.85	0.93	0.75	0.81	0.77	1.07	0.87															1	69	1	1999	1	1	1	0	1	0	0	0	0	0	0	0	0	0	0
1.14	1.16	1.33	1.14	1.14	1.12	1.11	1.19	1.1	1.19	1.14	1.21	1.33	1.14	1.15	1.02																1	56	1	1998	0	0	0	0	1	0	0	0	0	0	0	0	0	0	0
0.89	0.87	0.85	0.91	0.82	0.88	0.88	0.89	0.87	1.07	0.78	0.79																				1	50	1	1992	0	0	1	0	3	0	0	0	0	0	0	0	0	0	0
0.99	0.94	1.23	0.93	0.97	0.99	0.98	1.06	0.96	0.95	0.99	0.97	1.01	1.05	1.12	0.82	1.12															1	47	2	2003	1	0	1	0	2	1	0	1	1	0	0	0	0	0	0
0.87	0.89	0.89	1.06	0.79	0.73	0.82	0.89	0.73	0.76	0.65																					1	53	1		1	1	1	0	2	0	0	0	0	0	0	0	0	0	0
1.26	1.21	1.14	1.12	1.07	1.1	1.07	1.14	1.05	1.19	1.2	1.24	1.14	1.1	1.01	1.12	1.2	1.15														1	50	1		0	0	0	0	1	0	0	0	0	0	0	0	0	0	0
0.77	0.69	0.67	0.83	0.67	0.65	0.62	0.73	0.8	0.65	0.66	0.63	0.55	0.63	0.5	0.63	0.73	0.58	0.53	0.77	0.77											1	50	1	1999	0	0	1	0	1	0	0	0	0	0	0	0	0	0	0
1.08	1.25	1.3	1.23	1.15	1.07	1.13	1.19	1.13	1.02	1.12	1.14	1.23	1.21	1.18	1.12																1	53	1	1995	0	0	0	0	1	0	0	0	0	0	0	0	0	0	0
0.84	0.89	0.92	0.79	0.83	0.96	0.78	0.79	0.97	0.86	0.68	0.79	0.89	0.95	0.89	0.88	0.87	0.82	0.67	0.51	0.51											1	48	1	1989	0	0	0	0	3	0	0	0	0	0	0	0	0	0	0
1.25	1.29	1.42	1.04	0.91	1.14	1.1	1.03	1.06	1.07	1.12	0.95	1.03	1.02	1.15	1.25																1	40	1		1	0	1	0	1	0	0	0	0	0	0	0	0	0	0
1.07	0.99	0.92	1.03	1.25	0.9	1.13	1.06	1.13	1.05	1.04	1.01	1.07	1.14	0.88	1.02	1.03	1														1	36	2		0	0	0	0	1	0	0	0	0	0	0	0	0	0	0
1.13	1.08	0.99	1.11	1.13	1.04	1.06	1.05	1.21	1.06	0.98	1.08	1.1	1	1.02																	1	50	1	1990	1	0	1	0	1	1	0	1	0	0	0	0	0	0	0
0.87	0.77	0.65	0.73	0.7	0.7	0.7	0.76	0.68	0.84	0.72	0.73	0.59	0.68																		1	58	2		0	0	1	0	3	0	0	0	0	0	0	0	0	0	0
0.94	1.08	1	1.02	1	0.94	0.88	0.94	0.98	0.84	0.99	0.94	0.83	0.92	0.86	0.9	1	0.93	0.87	1												1	52	1	2006	0	0	1	0	1	0	0	0	0	0	0	0	0	0	0
0.77	0.67	0.69	0.67	0.71	0.63	0.5	0.74	0.64	0.65	0.82	0.74	0.66	0.75	0.68	0.74	0.86	0.92														1	59	1	1999	0	1	1	0	1	0	0	0	0	0	0	0	0	0	0
0.99	1	1	1.02	0.82	0.87	0.97	0.98	1.03	1.02	0.92	0.96	1.06	0.91	0.99	1.08	0.98	0.89	1.12													1	61	2	1998	1	1	1	0	2	0	0	0	0	0	0	0	0	0	0
0.82	0.97	0.92	0.79	0.86	0.84	0.91	0.95	0.9																							1	48	1	1994	0	0	0	0	3	0	0	0	0	0	0	0	0	0	0
0.77	0.81	0.66	0.61	0.73	0.67	0.7	0.69	0.66	0.66	0.67	0.72	0.6	0.68	0.63																	0	40	2		0	0	0	0	2	0	0	0	0	0	0	0	0	0	0
0.93	1.02	1.08	1.07	1	0.98	0.97	0.92	0.9	0.94	0.82	0.87	1.02	0.89	1.06	1.01	0.89	0.99	0.97													0	43	2	2000	1	0	0	0	1	1	0	1	0	0	0	0	0	0	0
0.87	0.9	0.68	0.74	0.68	0.68	0.7	0.59	0.68	0.63	0.7	0.81																				0	54	1	1999	1	0	1	0	1	0	0	0	0	0	0	0	0	0	0
0.75	0.84	0.79	0.77	0.72	0.73	0.7	0.71	0.71	0.66	0.87	0.68	0.77	0.68	0.77	0.8	0.79	0.68														1	47	1	1999	0	0	0	0	1	0	0	0	0	0	0	0	0	0	0
0.82	0.71	0.8	0.7	0.86	0.91	0.92	1	0.95	0.83	0.85	0.82	0.78	0.97	0.76	0.77																1	44	1	1997	0	0	1	0	3	0	0	0	0	0	0	0	0	0	0
1.1																															1	52	1	2015	1	0	0	0	3	0	0	0	0	0	0	0	0	0	0
1.05	1.04	1.02	0.99	1.14	0.94	0.96	0.94	1	1.09	0.99	0.96	0.93	0.91	0.93	0.95	1.04	0.9	0.95	0.99												1	30	2	2006	0	0	1	0	1	0	0	0	0	0	0	0	0	0	0
1.01	0.98	0.88	0.89	1	0.7	0.9	0.87	0.94	0.86																						1	42	1		0	0	1	0	1	0	0	0	0	0	0	0	0	0	0
1.17	1.21	1.13	1.22	1.08	1.47	1.42	1.38	1.03	1.03	1.31	1.22	1.15	1.29	0.96	1.2	1.1	1.16	1.27													1	59	1	1992	1	0	1	0	2	1	0	1	1	0	1	0	0	0	0
0.94	0.75	0.84	0.92	0.69	0.8	0.8	0.76	0.73	0.88	0.83	0.93	0.79	0.83	0.89	0.75																0	37	2	2000	0	0	0	0	1	0	0	0	0	0	0	0	0	0	0
1.07	1.09	1	1.01	1.07	1.05	1.07	1.15	1.25	1.15	1.14	1.05	1.16	1.17	1.21	1.25	1.37	1.25	1.35	1.1	1.38											1	61	1	1985	1	0	1	0	1	0	0	0	0	0	0	0	0	0	0
0.97	1.1	0.99	1.2	1	1.02	1.22	0.95	0.91	0.95	1.17	0.96	1.25	0.94	1	1.13																1	55	1	2012	1	0	0	0	1	0	0	0	0	0	0	0	0	0	0
1.33	1.31	1.27	1.46	1.22	1.01	1.18	1.09	1.32	1.19	1.44	1.49	1.46	1.29	1.32	1.35	1.34	1.37	1.25													1	45	1	2000	1	0	0	1	1	0	0	0	0	0	0	0	0	0	0
1.41	1.32	1.26	1.27	1.28	1.25	1.28	1.26	1.32	1.26	1.15	1.24																				1	48	1	2002	0	0	1	0	3	0	0	0	0	0	0	0	0	0	0
0.9	0.82	0.95	0.86	0.86	0.97	0.96	0.96	0.98																							1	58	1	1994	0	0	1	0	1	0	0	0	0	0	0	0	0	0	0
1.16	1.08	1.04	0.98	0.99	1.02	1.08	1.13	0.98	1.02	1.14	1.08	0.93	1.1	1.19	1.14	1.09	1.08	0.84	0.9	0.98	0.99	0.81									1	55	1		1	0	0	0	2	0	0	0	0	0	0	0	0	0	0
0.97	0.91	0.96	0.8	0.88	0.88	0.89	1	1	0.94	0.84	0.96	0.94	0.89	0.8	0.85	0.94	0.96	0.9	0.87												1	45	1	1999	0	0	1	0	1	0	0	0	0	0	0	0	0	0	0
0.86	0.77	0.81	0.71	0.77	0.73	0.78	0.7	0.74	0.79	0.89	0.85	0.97																			0	54	1	2004	1	0	1	0	1	0	0	0	0	0	0	0	0	0	0
0.99	0.81	0.84	0.84	0.93	0.93	0.9	1.31	0.95	0.87	0.95	1.01	1.07	1.13	0.83																	1	44	1	1995	0	0	1	0	3	0	0	0	0	0	0	0	0	0	0
1.04	0.99	1.12	1	1.1	1.05	1.04	0.96	1.12	1.07	1	1.1	1.07	1.03	1.14	1.06	1.05	1.06	1.06	1.06												1	44	1	2012	0	0	1	0	1	0	0	0	0	0	0	0	0	0	0
1	1.05	0.92	0.98	1.02	1.04	1.08	1.19	1.17	1.08	1.03	1.02	1																			1	27	2	2012	0	0	0	0	1	0	0	0	0	0	0	0	0	0	0
1.19	1.41	1.32	1.32	1.31	1.19	1.01	1.2	1.13	0.99	1.12	0.93	1.15																			1	52	2	1989	1	0	0	0	1	0	0	0	0	0	0	0	0	0	0
0.82	0.81	0.89	0.78	0.75	0.74	0.67	0.8	0.8	0.78	0.86	0.69	0.89	0.68	0.81	0.68	0.61	0.83	0.75	0.77	0.65	0.9										1	65	1		0	1	1	0	1	0	0	0	0	0	0	0	0	0	0
0.86	0.87	0.85	0.91	0.8	0.83	1.01	0.85	0.8	0.75	0.86	0.89	0.86	0.88	0.91	0.83	0.86	0.78	0.87													1	35	1	2006	0	0	0	0	1	0	0	0	0	0	0	0	0	0	0
1.17	1.05	1.21	1.16	1.28	1.06	1.09	1.12	1.2	1.11	0.91	1.05	1.16	1.29	1.07	1.27	1.1	1.19	1.25													1	59	2	1996	1	0	0	0	1	0	0	0	0	0	0	0	0	0	0
0.76	0.69	0.81	0.86	0.97	0.81	0.9	0.82	1.05	0.79	0.92	0.98	0.88	0.92	0.8	0.95	0.8															1	51	1	2002	0	0	1	0	1	0	0	0	0	0	0	0	0	0	0
1.04	1.2	0.86	0.97	0.87	0.94	0.86	0.87	1.19	0.86	0.98																					1	44	2	2008	0	0	0	0		0	0	0	0	0	0	0	0	0	0
0.94	1.02	1.08	1.05	1.01	0.93	1.06	0.99	0.92	0.99	0.87	1.13	0.93	0.92	1.04	1																1	55	1	2002	1	0	0	0	1	0	0	0	0	0	0	0	0	0	0
0.72	0.74	0.79	0.79	0.75	0.68	0.65	0.72	0.71	0.75	0.66	0.75	0.79	0.65	0.7	0.76	0.87															0	46	2	2003	0	0	0	0	1	0	0	0	0	0	0	0	0	0	0
0.63	0.69	0.61	0.57	0.59	0.5	0.64	0.56	0.7	0.64	0.63																					0	46	1	1998	0	0	0	0	2	0	0	0	0	0	0	0	0	0	0
1.21	1.15	1.19	1.14	1.1	1.1	1.04	1.16	1.01	1.02	1.11	1.1	1.14	1.18	1.19	1.07	1.33	1.22	1.17	1.32	1.06											1	59	1	1988	1	0	1	1	1	0	0	0	0	0	0	0	0	0	0
1.67	1.83	1.4	1.12	1.44	1.27	1.12	1.4	1.28	2.99	1.05	0.98	1.04	0.87	1.15	1.04	1.21															1	60	1	1992	1	1	1	0	3	1	1	0	0	0	0	0	0	0	0
0.96	1.08	1.07	0.9	1.05	0.83	1.17																									1	36	1	2008	0	0	0	0	3	0	0	0	0	0	0	0	0	0	0
0.91	0.87	0.94	0.71	0.84	0.92	0.82	0.96	0.84	0.98	0.8	0.89	0.8	0.96	0.89	0.9	0.89	0.97														1	59	1		1	0	1	0	2	0	0	0	0	0	0	0	0	0	0
0.79	0.84	0.96	0.78	0.89	0.75	0.72	0.75	0.72	0.71	0.74	0.87	0.82	0.86	0.76	0.81																1	47	1		0	1	1	0	1	0	0	0	0	0	0	0	0	0	0
0.75	0.73	0.87	0.95	0.81	0.99	0.98	0.82	0.87																							1	55	7	1992	0	0	0	0	3	1	0	0	0	0	1	0	0	0	0
1.11	1.25	1.04	0.87	1.14	1.03	1.09	1.04	0.82	0.99	0.9	1.1	1.11	0.92	1.13	1.07	0.94	0.91	1.1													1	55	1		1	0	1	0	3	0	0	0	0	0	0	0	0	0	0
0.7	0.78	0.73	0.67	0.63	0.63	0.67	0.61	0.8	0.73	0.67	0.67	0.85	0.65	0.73	0.68	0.59															0	45	1	1994	0	0	0	0	3	0	0	0	0	0	0	0	0	0	0
0.71	0.73	0.75																													1	40	2	2003	0	0	0	0	3	0	0	0	0	0	0	0	0	0	0
1.02	1.08	0.99	0.89	0.92	0.93	1.04	1.03	0.98	1.02	1.16	1.06	0.9																			1	48	1		0	0	1	0	2	0	0	0	0	0	0	0	0	0	0
1.1	1.03	0.98	0.98	0.93	1.02	0.88	1.03	1.01	1.03	1.15	1.11	1.18	1.2	1.01	1.06	1.06	0.94	0.97	0.91												1	64	1	2000	1	1	0	0	2	1	0	1	0	0	1	0	0	0	0
0.97	1.02	1	1.03	0.98	0.95	1.31	1.24	1.1	0.92	1.03	1.02	1.15	1.12	1.05	1.08	0.99															1	47	1	1993	1	0	1	1	1	0	0	0	0	0	0	0	0	0	0
1.05	0.94	1.06	0.85	0.82	0.92	0.77	0.8	1.06	0.79	0.87	0.86	0.82	0.8	0.78	0.94	0.8															1	47	2	2004	1	0	1	0	1	0	0	0	0	0	0	0	0	0	0
0.88	0.77	0.98	0.89	0.85	0.91	0.86	0.75	0.89	0.89	0.83	0.91	0.86	0.95	1	0.89	1.02	0.78	0.93													0	57	2	1999	0	1	1	0	3	0	0	0	0	0	0	0	0	0	0
0.98	0.89	0.91	0.85	0.84	0.96	1.03	0.87	0.8	0.9	1	0.95	0.81	0.71	1.03	0.86	0.71	0.71														1	39	1	2007	0	0	1	0	3	0	0	0	0	0	0	0	0	0	0
0.72	0.88	0.85	0.8	0.86	0.78	0.84	0.8	0.9	0.86	0.82	0.94	0.99	0.87	1.04	0.94	0.99	0.99	0.94	1.05	1.02											1	54	1	2006	1	0	0	0	3	0	0	0	0	0	0	0	0	0	0
1.04	0.98	1.04	0.93	1.01	1.02	0.8	1.09	0.9	0.98	0.96	1.05	1.17	1.01	0.93	1	0.96															1	45	2	2004	0	0	0	0	3	0	0	0	0	0	0	0	0	0	0
1.24	1.24	1.11	1.14	1.19	1.12	1.09	1.02	1.07	1.08	0.95	1.09	1.16	1.18	1.03	1.11	1.01															1	39	2	1998	1	0	1	0	3	0	0	0	0	0	0	0	0	0	0
1.07	1.05	0.99	0.96	1.13	1.32	1.29	0.91	0.93	1.52	0.86	1.28	0.94	1.32	0.93	1	1.01	1.22	0.91	0.89	0.95	0.93	0.98									1	52	1	2005	1	0	0	0	1	0	0	0	0	0	0	0	0	0	0
1.02	1	0.96	0.94	0.77	1	1.08	1.04	0.9	0.88	0.76	0.95	0.82	0.86	0.79	0.93	0.96															1	38	1	2003	1	0	1	0	2	0	0	0	0	0	0	0	0	0	0
0.95	0.98	0.95	0.9	0.9	1.03	0.99	0.97	0.92	1	1	0.94	0.96	0.9	0.94	0.9																1	55	1	2012	0	0	0	0	1	0	0	0	0	0	0	0	0	0	0
0.91	0.78	0.89	1.09	1	1.09	0.96	1.14	0.95	1.05	1.03	0.98	1.11	1.04	1.13	1.29	1.09	1.24	1.11	1.23	1.11											1	56	1	1997	0	0	1	0	2	0	0	0	0	0	0	0	0	0	0
0.85	0.9	1.02	1.19	0.82	0.84	0.83	0.88	0.8	0.7																						1	52	1	2003	0	1	0	0	3	0	0	0	0	0	0	0	0	0	0
1.28	1.34	1.28	1.24	1.3	1.35	1.53	1.61																								1	38	1	2003	0	0	0	0	3	0	0	0	0	0	0	0	0	0	0
0.72	0.79	0.83	0.86	0.86	0.9	0.8	0.69	0.75	0.85	0.91	0.85	0.94	0.86	0.77																	1	44	1	1999	0	0	0	0	2	0	0	0	0	0	0	0	0	0	0
1.21	0.93	0.94	0.88	0.81	0.92	0.92	1.02	0.97	0.95	1	1.15	0.97	0.98	1.01	1.01	0.93															1	53	2	1999	1	0	0	0	2	0	0	0	0	0	0	0	0	0	0
1.03	0.87	1.21	0.94	0.81	0.84	0.91	0.92	0.94	0.89	0.93	0.83	0.86	0.83	0.91	0.86																1	52	2	2004	0	0	1	0	3	0	0	0	0	0	0	0	0	0	0
0.67	0.86	0.82	1.05	0.85	0.73	1.31	1.78	2.37	2.11	1.89	1.7	1.57																			1	56	1	1987	0	0	0	0	3	0	0	0	0	0	0	0	0	0	0
0.89	0.91	0.92	0.87	0.99	0.95	0.83	0.87	0.95	0.89	0.83	1.24	0.84	0.91	1.02	0.78	0.79	0.68	0.69	0.81	0.9	0.71										1	39	1	2002	0	0	0	0	1	0	0	0	0	0	0	0	0	0	0
0.5	0.59	0.49	0.42	0.5	0.49	0.47	0.51	0.53	0.62	0.51	0.46	0.4	0.45	0.43	0.44																0	33	1	2008	0	0	0	0	1	0	0	0	0	0	0	0	0	0	0
0.93	1.02	0.9	0.96	1	0.9	0.98	1.03	1.02	1.04	0.99	0.99	0.86	0.85	1.05	0.97	1.01	0.92	0.86	0.94												1	37	2	2002	0	0	0	0	1	0	0	0	0	0	0	0	0	0	0
0.89	0.82	0.87	0.68	0.73	0.79	0.7	0.7	0.63	0.62	0.74	0.74	0.68	0.72	0.79	0.83	0.67	0.82														1	43	1	2008	0	0	1	0	2	0	0	0	0	0	0	0	0	0	0
1.04	1.29	1.12	1.02	1.08	1.27	1.09	0.94	0.93	0.99	1.16	1.41	1.33	1.06																		1	48	3		0	0	0	0	3	0	0	0	0	0	0	0	0	0	0
0.9	0.9	0.91	0.86	0.84	0.94	1	1.02	0.92	0.91	0.99	0.94	0.98	0.92																		1	40	1	1998	0	0	0	0	1	0	0	0	0	0	0	0	0	0	0
1.02	0.88	0.8	0.85	0.88	0.92	1	0.88	0.86	0.8	0.94	1.03	1.01	1.02	1.19	0.99																1	47	1	1996	1	0	1	0	1	0	0	0	0	0	0	0	0	0	0
0.92	0.86	0.87	0.87	0.74	0.75	0.86	0.79	0.72	0.87	0.79	0.81	0.74	0.71	0.85	0.71	0.75	0.85	0.77	0.77												1	70	1	1985	1	0	1	0	1	0	0	0	0	0	0	0	0	0	0
0.86	0.8	0.79	0.79	0.85	0.85	0.89	0.69	0.96	0.89	0.89	0.78	0.92																			1	48	1	2000	1	0	0	0	1	0	0	0	0	0	0	0	0	0	0
0.82	0.81	0.74	0.95	0.76	0.86	0.83	0.93	0.86	0.83	0.9	0.82	0.79	0.96	0.85																	1	43	1	2002	0	0	0	0	1	0	0	0	0	0	0	0	0	0	0
0.95	0.94	1.25	1.01	0.87	1.04	1.02	1.06	0.96	1.02	1.09	1.11	0.96																			1	50	2	2006	0	0	1	0	3	0	0	0	0	0	0	0	0	0	0
1.15	1.1	1.28	1.25	1.2	1.94	1.25	1.1	1.11	1.16	1.14	1.23	1.16	1.08	1.13	0.99	1.04	1.08														1	44	1	2005	0	0	1	0	1	0	0	0	0	0	0	0	0	0	0
0.7	0.66	0.61	0.54	0.74	0.64	0.69	0.65	0.8																							0	48	1		0	0	0	0	1	0	0	0	0	0	0	0	0	0	0
1.02	0.9	1.08	0.84	0.83	1.11	1.11	0.82	1.19	0.97	0.92	0.95	0.91	0.91	1.14	0.71	0.88															1	52	1	2000	0	0	0	0	3	0	0	0	0	0	0	0	0	0	0
0.78	0.87	1.02	1.11	1.03	0.85	0.81	0.96	0.94	0.85	0.82	0.76	0.8	0.67	0.89	0.86	0.8	0.73	0.74	0.95												1	58	2	2005	0	1	1	0	1	0	0	0	0	0	0	0	0	0	0
0.94	1.07	0.97	1.25	1.08	1.11	1.1	1.03	0.99	1.18	1.04	1.13	0.96	0.85																		1	35	2	2001	1	0	0	0	3	0	0	0	0	0	0	0	0	0	0
0.77	0.79	0.74	0.79	0.83	0.63	0.73	0.72	0.78	0.76	0.73	0.72	0.78	0.86	0.76	0.73	0.84															1	39	1		0	0	0	0	1	1	0	0	0	0	0	0	0	1	0
0.83	1.16	1.01	0.96	1	0.9	1	1.05	0.87	0.85	0.91	1.04	0.97	1.2	0.98	1.07	0.91	0.86	1.03													1	57	1	2001	0	0	1	0	1	0	0	0	0	0	0	0	0	0	0
1.29	1.25	1.55	1.17	1.12	1.03	1.1	1	1.02	1.1	1.2	1.29	1.03	1.15	1.26	1.43	1.19	1.26	1.16	1.1												1	37	2	2001	0	0	0	0	2	0	0	0	0	0	0	0	0	0	0
0.74	0.7	0.66	0.66	0.64	0.62	0.62	0.69	0.59	0.74	0.68	0.62	0.82	0.72	0.79																	1	53	1	2001	1	1	0	0	3	0	0	0	0	0	0	0	0	0	0
0.79	0.74	0.9	0.9	0.68	0.64	0.7	0.81	0.76	0.77	0.76	0.72	0.82	0.7	0.85	0.9	0.87	0.81	0.68	0.67												1	39	1	2002	0	0	0	0	1	0	0	0	0	0	0	0	0	0	0
1.13	1.11	1	1.08	0.98	1	1.37	1.02	1	1.18	1.16	1.06	1.07	1.29	1.19	1.18	1.31	1.33	1.4	1.16	1.17											1	56	2	2002	1	1	1	0	2	1	0	1	0	0	0	0	0	0	0
1.02	0.89	1.02	0.87	1.01	1	1.03	1.06	0.97	1.11	0.99	1	1.14																			1	33	2		0	0	0	0	3	0	0	0	0	0	0	0	0	0	0
0.96	1.06	0.98	1.02	0.94	0.85																										1	40	1		0	0	0	1	2	0	0	0	0	0	0	0	0	0	0
0.83	0.72	0.7	0.8	0.85	0.71	0.7	0.68	0.73	0.72	0.68	0.75	0.63	0.77	0.74	0.68	0.75	0.73	0.74	0.8	0.82	0.71	0.85									0	34	1	2001	0	0	0	0	1	0	0	0	0	0	0	0	0	0	0
1.14	1.16	1.16	1.46	1.09	1.14	1.18	1.21	1.1	1.03	1.05																					1	47	7	2007	0	0	0	0	3	0	0	0	0	0	0	0	0	0	0
0.74	0.72	0.93	0.93	0.99	0.72	1.04																									1	48	1		0	0	0	0	3	0	0	0	0	0	0	0	0	0	0
1.25	1.32	1.19	1.34	1.17	1.03	1.2	1.05	1.03	1.17	0.99	1.19	1.06	1.26	1.35	1.31	1.31															1	60	1	1996	1	0	0	0	3	0	0	0	0	0	0	0	0	0	0
1.01	1.16	1.03	0.95	0.88	1.11	0.91	0.86	0.9	1.06	0.9	0.93	0.99	1.05	1.08	1.05	1.05	1.05	0.85	0.99	1.03	0.9	1.09	1								1	43	2	1998	0	0	0	0	3	0	0	0	0	0	0	0	0	0	0
0.96	1.05	1.01	1.12	0.88	0.99	0.99	1.05	0.82	0.95	0.98	0.78	0.82	0.9	0.9	0.79	0.85	0.87	0.85	0.89	0.85											1	42	2	2000	0	0	1	0	2	1	0	1	0	0	0	0	0	0	0
0.95	1.08	1.23	1.3	1.23	1.19	1.18	1.02	1.09	1.04	1.06	0.85	0.84	0.94	0.95	0.92	1.09	0.93	0.87	0.83	0.91											1	49	6	2002	1	0	1	0	1	0	0	0	0	0	0	0	0	0	0
1.31	1.19	1.18	1.17	1.41	1.34	1.25	1.12	1.26	1.43	1.25	1.31	1.29	1.29																		1	50	1	2003	0	0	1	0	1	0	0	0	0	0	0	0	0	0	0
0.94	1.01	1.11	1.14	0.98	1.01	1.01	0.93	1	1.01	1.02	0.8	1.01	0.95																		1	38	2	2007	1	0	0	0	1	0	0	0	0	0	0	0	0	0	0
1.12	1.23	1.21	1.05	1.02	1.19	1.05	1.03	1.2	1.15	1.11	1.33	1.24	1.06	1.09	1.35																1	48	1	1997	0	0	1	0	3	0	0	0	0	0	0	0	0	0	0
1.21	1.09	1.17	1.12	1.16	1.03	0.9	1	1.16	1.1	0.94	0.97	0.89	0.94	0.99	1.1	1.04	0.96	0.96	1.02	0.94											1	39	1	2003	0	0	1	0	1	0	0	0	0	0	0	0	0	0	0
1.24	1.22	1.17	1.1	1.18	1.03	2.01	2.02																								1	64	2	1986	1	0	1	0	1	0	0	0	0	0	0	0	0	0	0
0.95	1.07	0.93	1	0.97	0.9	0.94	1.1	1.04	1.02	1.03	1.14																				1	35	1	1995	0	0	0	0	1	0	0	0	0	0	0	0	0	0	0
1																															1	47	1	2013	0	0	0	0	3	0	0	0	0	0	0	0	0	0	0
1.17	1.22	1.21	1.13	1.11	0.95	1.11	1.02	1.25																							1	45	1	2006	0	0	0	0	3	0	0	0	0	0	0	0	0	0	0
1.04	1.07	1.03	1.34																												1	49	1	2013	1	0	0	0	2	0	0	0	0	0	0	0	0	0	0
0.79	0.97	1.04	0.92	1	0.98	1.02	0.98	1.06																							0	44	1	2014	0	0	0	0	2	0	0	0	0	0	0	0	0	0	0
0.99	0.86	0.94	0.91	0.93	0.95	0.85	0.99	0.79	0.96	0.88	0.99	0.82	0.83	0.9	0.75	0.95	1	0.86	1.08	1	0.85	0.88	0.91	0.78	1						1	44	1	2012	1	0	0	0	1	0	0	0	0	0	0	0	0	0	0
1.35	1.58	1.83	1.62	1.3	1.68	1.53	1.55	1.51	1.44	1.59	1.62	1.34	1.59	1.41	1.85	1.6															1	49	1	1991	1	0	0	0	1	1	0	1	0	0	0	0	0	0	0
0.8	0.58	0.69	0.64	0.66	0.65	0.67	0.67	0.59	0.67	0.64	0.63	0.63	0.77	0.83	0.73	0.73	0.64	0.69													0	50	2	1999	1	0	1	0	1	1	0	0	0	0	0	0	0	1	0
1.07	0.98	0.99	0.89	0.87	0.83	0.84	0.9	1.04	0.82	0.93	1.04	0.95																			1	52	2	2000	0	0	0	0	3	0	0	0	0	0	0	0	0	0	0
0.79	0.75	0.77	0.83	0.63	0.79	0.85	0.86	0.82	0.9	0.86	0.98	0.88	0.83	0.82																	0	43	2	1997	1	0	0	0	3	0	0	0	0	0	0	0	0	0	0
0.73	0.65	0.73	0.72	0.75	0.82	0.99	0.95	0.69																							0	35	2	1999	0	1	0	0	2	0	0	0	0	0	0	0	0	0	0
1.11	1.02	0.98	0.9	0.86	1.13	0.84	0.95	0.98	0.97	0.9	0.89	1.04	0.93	0.8	0.85	1.17	0.83	0.9	1.02												1	54	1	1997	0	0	0	0	3	0	0	0	0	0	0	0	0	0	0
1.61	1.37	1.13	1.18	1.17	1.18	0.96	1.01	0.98	1.25	1.02	1.11	1.13	1.11	1.14	1.15	1.21	1.37														1	60	1	1995	0	0	1	0	1	0	0	0	0	0	0	0	0	0	0
1.14	1.11	1.09	0.9	1.14	0.79	0.88	1.1	0.95	1.05	1.01	1.01	1.44	1.06	1.06	1.1	1.15	1.02	1.09													1	62	2	1995	1	0	1	0	1	1	0	0	0	0	0	0	0	0	1
1.3	1.46	1.21	1.13	1.2	1.06	1.25	1.12	1.19	1.08	1.15	1.02	1.06	1.01	1.11																	1	58	2	2001	1	1	1	0	1	1	0	1	0	0	0	0	0	0	0
1.16	1.16	1.15	1.14	1.04	1.13	1.08	1.06	1.04	0.92	0.91	0.95	0.86	0.86	0.99	0.88																1	39	1	2007	0	0	0	0	1	0	0	0	0	0	0	0	0	0	0
1.01	0.82	0.93	0.82	0.89	0.8	0.79	0.8	0.93	0.82	0.82	0.88	0.82	0.86	0.83	0.77	0.73	0.71														0	36	1	2008	0	0	0	0	1	0	0	0	0	0	0	0	0	0	0
1.08	0.89	1.14	1.01	1	0.89	0.93	1.01	0.97	0.79	0.84	0.9	0.99	0.94																		1	50	1	1999	1	0	1	0	1	1	0	1	1	0	0	0	0	0	0
0.81	0.91	0.99	0.81	0.7	0.87	0.82	1.15	0.81	0.9	0.94	0.86	0.88	0.85	0.68	0.89																1	66	1	1996	0	0	1	0	2	0	0	0	0	0	0	0	0	0	0
0.85	0.85	0.69	0.88	0.76	0.78	0.96	0.7	0.84	0.67	0.72	0.91	0.86	0.66	0.68	1	0.94	0.87	0.74	0.71												1	58	1	1991	1	1	1	0	1	1	0	1	0	0	0	0	0	0	0
0.9	0.74	0.57	0.73	0.8	0.66	0.73	0.74	0.69	0.7	0.76	0.8	0.74	0.82	0.68	0.69	0.72	0.84														1	47	1	1990	0	1	1	0	2	1	0	1	0	0	0	0	0	0	0
0.91	1.05	0.99	0.87	0.8	0.79	0.61	0.7	0.79	0.73	0.76	0.73	0.72	0.71	0.71	0.67	0.74	0.6	0.67	0.63												0	58	2	2003	0	0	1	1	1	0	0	0	0	0	0	0	0	0	0
0.9	0.97	0.99	1.3	0.96	1	1.05	1.04	1.09	1.09	1.03	1.04	1.08	1.16	0.94	1.03																1	38	2	2003	0	0	0	0	1	0	0	0	0	0	0	0	0	0	0
1.07	0.96	1.04	0.96	0.85	0.99	0.85	0.86	0.81	0.78	0.95	0.8	0.79	0.68																		1	50	2	2006	1	0	0	0	3	0	0	0	0	0	0	0	0	0	0
0.76	0.78	0.74	0.7	0.69	0.85	0.74	0.79	0.65	0.7	0.7	0.68	0.78	0.71																		0	38	2	1996	0	0	0	0	1	0	0	0	0	0	0	0	0	0	0
0.71	0.74	0.75	0.77	0.89	0.77	0.67	0.89	0.78	0.83	0.72	0.61	0.68	0.72	0.8	0.58	0.63	0.53	0.62													0	47	2	1999	1	0	0	0	1	0	0	0	0	0	0	0	0	0	0
0.74	0.76	0.8	0.77	0.87	0.7	0.7	0.67	0.64	0.79	0.75	0.7	0.65	0.69	0.67																	0	48	1	2000	0	0	0	0	1	0	0	0	0	0	0	0	0	0	0
1.03	1.07	1.03	1.1	0.95	0.9	1.09																									1	40	1	2015	0	0	0	0	2	0	0	0	0	0	0	0	0	0	0
0.91	1.01	1.01	0.84	1.12	0.86	1.23	0.9	0.92	1.2	1.15	1.01	1.03	1.08	1.16	1.05	1.09	1.2	1.26	1.15												1	58	1	2000	0	1	1	0	1	0	0	0	0	0	0	0	0	0	0
0.77	0.89	0.91	0.9	0.93	0.8	0.92	0.98	0.92	0.9	0.92	0.97	1.03	0.99	1	1	1.05	0.82	0.93													1	51	2	2002	0	0	1	0	1	0	0	0	0	0	0	0	0	0	0
0.96	0.82	0.95	1.12	0.61	0.8	1.08	0.83	0.94	0.98	0.85	0.84	0.99	1.15	1.02	1.01	1.06	0.92														1	49	1	2002	1	0	1	0	1	0	0	0	0	0	0	0	0	0	0
1.06	1.21	1.06	1.18	1.04	1.01	1.06	0.98	0.98	1.04	0.98	0.99	1	1.02	0.89	1.14	1.09	1.12	0.96													1	57	1	2002	0	0	1	0	3	0	0	0	0	0	0	0	0	0	0
1.07	0.89	0.96	0.94	0.94	0.8	0.93	0.78	0.89	0.81	0.91	0.89	0.85	0.75	0.85	0.82																0	59	2		0	0	1	0	1	0	0	0	0	0	0	0	0	0	0
1.35	1.41	1.4	1.18	1.37	1.28	1.2	1.38	1.2	1.57	0.97	0.94	1.02	1.05	0.92	1.23	0.99	1.03	1.06	0.82												1	40	2	2013	0	0	0	0	3	0	0	0	0	0	0	0	0	0	0
1.17	1.18	1.27	1.35	1.2	1.2	1.17	1.22	1.26	1.36	1.3	1.34	1.22	1.1	1.11	1.22																1	59	1	1997	1	0	1	0	1	0	0	0	0	0	0	0	0	0	0
0.93	0.9	0.95	1.08	1.05	0.9	0.82	0.79	0.77	0.85	0.89	0.81	0.85	0.8	0.81	0.8	0.82	1.03	0.93	0.73	0.79	0.74	0.77	0.77	0.81	0.71						1	64	1	1986	1	0	1	0	1	1	0	1	0	0	0	0	0	0	0
1.06	0.97	0.91	1.1	0.83	0.77	0.91	1.03	0.91	0.9	0.92	0.92	0.86	0.81	0.89	0.86	0.9	0.92														1	46	1	1992	0	0	0	0	3	0	0	0	0	0	0	0	0	0	0
0.5	0.57	0.66	0.73	0.75	0.44	0.55	0.5	0.64	0.44	0.55																					0	42	1	1998	0	0	1	0	3	0	0	0	0	0	0	0	0	0	0
0.79	0.8	0.62	0.76	0.81	0.63	0.78	0.61	0.58	0.56	0.58	0.67	0.85																			1	51	1	1988	0	0	0	0	2	0	0	0	0	0	0	0	0	0	0
1.31	1.24	1.42	1.25	1.46	1.44	1.13	1.19	1.25	1.38	1.34	1.14	1.22	1.4	1.29	1.34	1.26	1.12	1.06	1.39												1	41	1		0	0	0	0	2	0	0	0	0	0	0	0	0	0	0
1.25	1.2	0.98	0.76	0.88	1.02	0.97	1.07	1.11	1.02	1.16	0.97	1.04	1.2	1.31	1.11	1.1															1	48	1	1999	0	0	1	0	3	0	0	0	0	0	0	0	0	0	0
0.79	0.88	0.86	1.04	0.91	1	0.97	0.87	0.85	0.87	0.61	0.78	0.86	0.73	0.86	0.82	0.64	0.94	0.9													1	50	1	1999	0	0	1	0	1	0	0	0	0	0	0	0	0	0	0
0.85	1.11	1.18	1	1.2	1.01	1.6																									0	44	2	1998	1	0	0	1	3	0	0	0	0	0	0	0	0	0	0
0.98	0.94	0.71	1.03	0.95	1.2																										1	39	1	2016	0	0	0	0	2	0	0	0	0	0	0	0	0	0	0
1.16	1.22	1.15	1.09	1.4	1.39	1.25	1.18	1.13	1.29	1.26																					1	55	1	2000	0	0	1	0	3	1	0	1	0	0	0	0	0	0	0
1.27	1.16	1.34	1.34	1.05	1.06	1.01	1.12	1	1.24	1.17	1.18	1.07	1.14	1.12	1.05	1.16															1	50	3	2000	0	0	1	0	3	0	0	0	0	0	0	0	0	0	0
1.38	1.18	1.07	1.06	1.09	0.99	1.04	1.12	0.93																							1	57	1	1999	0	1	0	0	1	0	0	0	0	0	0	0	0	0	0
1.01	0.99	1.02	1.01	0.97	0.9	1.06	1.18	1.01	1.16	1.11	1.16	1.15	1.04	1.34	1.32																1	47	1	2000	0	0	0	0	3	0	0	0	0	0	0	0	0	0	0
0.86	0.79	0.84	0.81	0.81	0.85	0.79	0.89	0.96	0.84	0.86	0.79	0.84	0.76																		0	58	2	2000	1	0	0	0	1	0	0	0	0	0	0	0	0	0	0
1.09	1.24	1.1	0.9	1.02	0.98	0.9	0.96	1.06	0.95	1.12	1.07	1.05	1.22	1.03	1.13	1.16	1.16	1.15													0	63	2	1999	0	0	1	0	1	0	0	0	0	0	0	0	0	0	0
1.1	0.84	0.93	0.98	1.02	0.89	0.85	1	0.78	0.81	0.84	0.81	0.81	0.81	0.89	0.83	0.72															1	53	1	1994	0	1	1	0	2	0	0	0	0	0	0	0	0	0	0
1.06	1.29	1.1	0.98	1.07	1	1.07																									1	35	1		0	0	0	0	1	0	0	0	0	0	0	0	0	0	0
1.21	1.59	1.44	1.51	1.32	1.32	1.35	1.42	1.26	1.2	1.36	1.53	1.33	1.4	1.47	1.38	1.52	1.5	1.45	1.65												1	41	1	2005	0	0	0	0	1	0	0	0	0	0	0	0	0	0	0
1.19	1.01	1.04	0.81	1.05	0.94	0.83	1.17	0.97	0.96	1.05	0.94																				1	40	5	2005	1	0	0	0	2	0	0	0	0	0	0	0	0	0	0
0.8	0.89	0.89	1.07	0.98	1.01	0.8	0.73	0.91	0.81	0.78	0.81	0.79	0.85	0.93	0.75	0.93	2	1.89	0.95	1.48	1.04										1	52	1	2001	1	0	1	0	2	0	0	0	0	0	0	0	0	0	0
0.7	1.19	0.91	0.99	0.97	1	1.02	1.02	0.97	1.1	0.91	1																				1	53	2	1994	1	0	1	0	3	0	0	0	0	0	0	0	0	0	0
1.18	1.07	1.05	1.07	0.95	1.01	1.17	0.91	1.14	1.05	0.96	1.05	1	0.94	1.06	1.07	0.93	0.9	0.88	1.09												1	54	1	2011	0	0	1	0	1	0	0	0	0	0	0	0	0	0	0
0.82	1.04	0.91	1.01	0.9	1.17	0.89	0.78	1.01	0.86	0.95	0.84	0.83	0.99																		1	46	1		0	0	0	0	1	0	0	0	0	0	0	0	0	0	0
1.05	1.01	0.89	0.92	0.91	0.9	0.99	0.98	0.94	0.85	0.94																					1	39	2	2003	1	0	0	0	1	0	0	0	0	0	0	0	0	0	0
1.03	0.87	0.92	0.91	0.81	0.9	0.83	0.89	0.84	0.85	0.96	1.17	0.93	1.02	1.11	0.86	0.85															1	60	1	1984	1	1	1	0	2	0	0	0	0	0	0	0	0	0	0
1.51	1.19	1.19	1	0.95	0.97	0.84	0.99	0.85	0.95	0.75	1.01	0.79	0.91																		1	56	7		0	0	0	0	3	0	0	0	0	0	0	0	0	0	0
0.93	0.67	0.85	0.91	0.88	0.9	0.91	0.81	1.01	0.91	0.87	0.61	0.86	0.73	0.91	0.85	0.82	0.85	0.75	0.83												1	43	1		0	0	0	0	2	0	0	0	0	0	0	0	0	0	0
0.97	1.08	1.14	1.22	1.01	1.02	1	0.93	1.08	0.93	0.96	1.28	0.91	0.87	0.79	0.8	0.78	0.92	0.81	0.92												1	58	1	1995	1	0	0	0	2	0	0	0	0	0	0	0	0	0	0
1.2	1.21	1.17	1.21	1.12	1.11	1.08	1.2	1.08	1.14	1.17	1.04	1.14	1.09	1.11	1.11	1.17	1.01	1													1	58	1		1	0	1	0	2	0	0	0	0	0	0	0	0	0	0
1.32	1.48	1.36	1.21	1.18	1.33	1.34	1.24	1.2	1.22	1.16	1.06	1.15																			1	37	2		1	0	0	0	1	0	0	0	0	0	0	0	0	0	0
0.89	0.8	0.93	0.82	0.83	0.8	0.83	0.83	0.78	0.86	0.87	0.84	0.81	1.03	1	0.89	0.95	1.06														1	60	1	1993	1	0	1	0	1	0	0	0	0	0	0	0	0	0	0
0.82	0.63	0.78	0.78	0.8	0.72	0.78	0.84	0.86	0.82	1.08	0.94	0.91	0.9	0.87	0.76	0.77															1	38	1	2010	1	0	1	0	1	0	0	0	0	0	0	0	0	0	0
1.09	1.08	0.99	0.93	0.9	1.08	1	0.94	1.1	0.96	1.01																					1	48	1	1992	0	0	0	0	3	0	0	0	0	0	0	0	0	0	0
1.39	1.24	1.25	1.22	1.35	1.31	1.36	1.35	1.33	1.28	1.3	1.32	1.27	1.18	1.46	1.71	1.41															1	58	1	1991	0	0	0	0	3	0	0	0	0	0	0	0	0	0	0
0.88	0.85	0.86	0.92	0.93	0.85	0.82	0.84	0.8	0.87	0.89	0.85																				1	50	1	2002	1	0	1	0	2	0	0	0	0	0	0	0	0	0	0
0.79	0.73	0.8	0.64	0.68	0.64	0.77	0.71	0.68																							0	45	2	1998	0	0	0	0	2	0	0	0	0	0	0	0	0	0	0
1.17	1.03	0.96	1.13	0.85	0.78	0.82	0.94	0.87	1.01	0.84	0.99	0.89																			1	50	2	1989	0	0	0	0	2	0	0	0	0	0	0	0	0	0	0
1.18	1.34	1.19	1.24	1.29	1.28	1.4	1.04	1.39	1.12	1.26	1.07	1.31	1.13	1.29	1.22	1.15	1.03	1.11													1	47	2	2002	1	0	0	0	1	0	0	0	0	0	0	0	0	0	0
0.69	0.76	0.79	0.74	0.87	0.78	0.82	0.91																								1	58	1	1993	0	0	0	0	1	0	0	0	0	0	0	0	0	0	0
0.93	0.91	0.84	1.02	0.78	0.95	0.9	0.82	0.94	0.96	0.87	0.82	0.88	0.76	0.92	0.94																1	39	2	1996	0	0	0	0	1	0	0	0	0	0	0	0	0	0	0
0.96	0.97	0.91	0.81	1.02	0.99	0.89	1	0.96	0.89	0.87	0.99	1	1.05	0.92																	1	32	1		0	0	0	0	3	0	0	0	0	0	0	0	0	0	0
0.88	0.87	0.84	0.79	0.79	0.92	0.9	1	0.8	1.05	1.02	0.91	0.88	1.09	0.98	1.04	0.85	0.9														1	49	1	2000	0	0	0	0	2	0	0	0	0	0	0	0	0	0	0
1.02	0.97	1.11	0.93	1.07	0.95	0.85	0.89	1.05	1.07	0.9	0.84	0.98	0.93	1.06	0.98	0.92	1	1.1	0.91	1.05	0.76	0.99									1	49	1	1989	0	0	0	1	1	0	0	0	0	0	0	0	0	0	0
1.02	1.22	1.05	1.03	1.07	1.05	1.02	1.04	1.11	1.07	0.83	0.96	1.11	0.96	0.97	1.24	0.89	1.09	1.14													1	56	2	1998	1	0	0	0	1	0	0	0	0	0	0	0	0	0	0
1.04	0.98	0.95	0.91	0.84	0.84	0.92	1	0.94	1.06	0.94	0.98	0.94	0.94	0.91	0.87	0.91															1	59	7	1996	1	0	1	0	1	0	0	0	0	0	0	0	0	0	0
0.75	0.74	0.75	0.69	0.69	0.61	0.57	0.54	0.64	0.67	0.68	0.7	0.65	0.8	0.92	0.66																1	36	2	2000	1	0	0	0	1	0	0	0	0	0	0	0	0	0	0
1.05	1	1.04	0.97	1.03	0.9	0.88	0.88	0.92	0.73	1.01	0.9	0.83	0.93	0.9																	1	37	1		1	0	1	0	3	0	0	0	0	0	0	0	0	0	0
0.82	0.87	0.76	0.86	0.76	0.97	0.8	1.12	0.96	0.91	0.95	0.68	1.01	0.81	0.86	1.06	0.89	0.94	0.99	1.2												0	56	1	1990	0	0	0	0	1	0	0	0	0	0	0	0	0	0	0
1.23	1.22	1.33	1.15	1.12	1.1	1.03	1.15	1.16	1.1	1.29	1.12	1.32	1.33	1.32	1.3																1	42	2	2001	0	0	0	0	1	0	0	0	0	0	0	0	0	0	0
1.11	1.16	1.07	1.07	1.45	1.11																										1	45	2		0	0	0	0	1	0	0	0	0	0	0	0	0	0	0
0.92	0.89	0.86	0.87	0.86	0.84	0.87	0.83	0.9	0.89	0.88	0.82	0.88	0.85	0.9	0.94	0.97	0.89	0.82													1	48	1	2007	1	0	0	0	1	0	0	0	0	0	0	0	0	0	0
1.31	1.15	1.31	1.15	1.32	1.22	1.23	1.23	1.13	1.02	1.1	1.14	1.1	1.03	1.21	1.02																1	50	2	2007	1	0	0	0	2	1	0	0	0	0	0	0	0	1	0
1.11	0.95	1.07	1.01	1.11	0.98	1.04	1.08	0.96	1.12	1.11	1.09	1.03	1.44	1.01																	1	35	1		0	0	0	0	3	0	0	0	0	0	0	0	0	0	0
1.04	1.08	1.19	1.18	1.27	1.09	1.22	1.1	1.09	1.11	1.28	1.36	1.33																			1	50	1	2004	1	0	0	0	1	1	0	1	0	0	0	0	0	0	0
0.92	0.93	0.88	0.96	0.84	0.84	0.84	0.56	0.71	0.81	1.14	1.1	0.89	0.98	0.88	0.92	0.95															1	41	1	2001	1	0	1	0	1	0	0	0	0	0	0	0	0	0	0
0.96	0.96	0.93	0.85	0.85	0.76	0.7	0.85	0.8	0.76	0.79	0.74	0.88	0.85	0.8																	0	31	2	2008	0	0	0	0	1	0	0	0	0	0	0	0	0	0	0
0.93	0.77	1	0.89	0.9	0.88	0.93	0.96	0.75	0.95	0.78	0.88	0.76	0.79	0.73	0.83	0.99	0.87	1.12	0.98	0.75											1	41	1	2007	0	0	0	0	2	0	0	0	0	0	0	0	0	0	0
1.01	1.06	0.88	0.89	1.33	0.9	0.89	0.91	0.94	0.89	0.92	0.9	1	0.85	1.23	0.88	1.02	0.81														1	48	1	2000	1	0	1	0	3	0	0	0	0	0	0	0	0	0	0
1	1.19	0.87	0.8	1.02	0.93	0.86	1	1.06	0.96	0.89	0.91	1.06	0.99	1.06																	1	50	2	1997	0	0	1	0	3	0	0	0	0	0	0	0	0	0	0
0.85	1.21	0.95	1.29	1.48	1.12	0.97	1.14	0.91	1.08	1.1	0.99																				1	55	2	2000	1	1	0	0	1	1	0	1	0	0	0	0	0	0	0
1.01	0.89	1.04	0.84	0.97	1.06	0.83	0.79	0.86	0.88	0.82	1.04	0.88	0.89	0.86																	0	65	2	1993	0	0	0	0	3	0	0	0	0	0	0	0	0	0	0
0.79	0.66	0.7	0.64	0.65	0.57	0.84	0.64	0.77	0.58	0.63	0.52	0.52																			0	41	1	1998	0	0	0	0	1	0	0	0	0	0	0	0	0	0	0
1.59	1.44	1.62	1.66	1.54	1.35	1.57	1.57	1.6	1.36	1.32	1.55	1.55	1.83	1.67	1.97	1.62	1.48	1.86	2.2	1.8	2.51										1	56	1	2005	1	0	0	0	1	0	0	0	0	0	0	0	0	0	0
1.63	1.18	1.2	1.15	1.08	0.93	0.98	1.01	1.02	1.06	1.15	1.3	1.09	1.11	1.08	1.16	1.15	1.04	1.16	1.09	0.98											1	65	1	1999	1	0	0	0	3	0	0	0	0	0	0	0	0	0	0
1.56	1.31	1.39	1.44	1.5	1.34	1.3	1.35	1.23	1.26	1.24	1.16	1.39	1.25	1.4	1.3	1.27															1	46	2		0	0	0	0	1	0	0	0	0	0	0	0	0	0	0
1.26	1.27	1.37	0.99	1.12	1.15	0.98	1.14	1.12	1.2	1.41	0.95	1.02	1.19	1.3	1.17	1.23	1.27														1	67	1	2003	1	1	1	0	3	0	0	0	0	0	0	0	0	0	0
0.94	1	1.03	1.16	1.06	1.09	1	1.12	0.93	1.06	0.98	1.04	0.89	0.98	0.99	0.91	0.9	0.95	0.95	0.94	0.95											1	50	2	1997	0	0	1	0	1	0	0	0	0	0	0	0	0	0	0
1.04	0.9	0.99	1.4	1.05	1.16	1	1.24	0.93	0.92	1.18	0.74	1.11	1.09	0.89	0.88	0.91	0.86														1	45	1	2000	0	0	1	0	1	0	0	0	0	0	0	0	0	0	0
1.18	1.58	1.14	1.17	1.17	1.1	1.32	1.13	1.12	1.24	1.24	1.12	1.32	1																		1	51	1	1999	0	0	1	0	1	0	0	0	0	0	0	0	0	0	0
0.96	0.81	0.86	0.91	0.82	0.78	0.71	0.81	0.86	0.67	0.66	0.66	0.76	0.79	0.82	0.79	0.69															0	33	2		1	0	0	0	1	0	0	0	0	0	0	0	0	0	0
1.05	1.11	1.07	1.08	1.07	1.03	1.06	1.05	0.88	0.92	1	1.03	1.08																			1	48	1	2004	0	0	1	1	1	0	0	0	0	0	0	0	0	0	0
1.32	1.26	1.52	1.39	1.18	1.39	1.32	1	1	1	1.02	1.1	1.04	0.87	0.95	0.82	1.07	1.03	1.08	1.05	1.11	0.92										1	56	1	1999	0	0	1	0	1	0	0	0	0	0	0	0	0	0	0
0.89	0.79	0.9	0.75	0.72	0.77	0.78	0.8	0.86	0.77	0.75	0.78	0.8	0.79	0.86	0.71	0.89	0.81	0.9	0.85												1	53	1	1990	1	0	1	0	1	0	0	0	0	0	0	0	0	0	0
0.71	0.75	0.75	0.7	0.74	0.7	0.76	0.73	0.71	0.79	0.84	0.75																				1	49	1	2012	0	0	1	0	2	0	0	0	0	0	0	0	0	0	0
1.18	1.22	1.21	1.18	1.23	0.99	1	1.08	1.08	0.96	1.15	1.14	1.11	1.12	1.13																	1	52	2	2004	1	0	1	0	1	1	0	1	0	0	0	0	0	0	0
1.16	1.11	0.98	1.03	1.1	1.17	1.02	1.03	1.34	1.17	0.97	1.1	1.06	0.98	1.06																	1	58	2	1991	0	0	0	0	3	0	0	0	0	0	0	0	0	0	0
0.83	0.8	0.81	0.89	0.74	0.82	0.87	0.71	0.79	0.88	1.02	0.78	0.8																			1	32	1	2011	0	0	0	0	1	0	0	0	0	0	0	0	0	0	0
0.94	1.01	0.9	0.84	0.83	0.82	1.01	0.86	0.81	0.84	0.87	0.86	0.88	0.84																		1	38	7	2005	0	0	0	0	1	0	0	0	0	0	0	0	0	0	0
0.85	0.76	0.84	0.76	0.73	0.85	0.8	0.82	0.79	0.75	0.77	0.77	0.75	0.75	0.86	0.96	0.92	0.88	0.86	0.81												1	40	2	2013	0	0	0	0	1	0	0	0	0	0	0	0	0	0	0
0.61	0.69	0.74	0.61	0.7	0.6	0.67	0.64	0.51	0.58	0.58	0.67	0.54	0.56	0.68	0.66																0	57	1	1992	0	1	1	0	1	0	0	0	0	0	0	0	0	0	0
1.23	0.93	0.94	1.23	1.22	1.23	1.3	1.09	1.48	1.3	1.7	1.35	1.38	1.46	1.32																	1	59	1	1997	0	1	1	0	1	0	0	0	0	0	0	0	0	0	0
0.86	1.03	1.1	0.95	0.95																											1	39	2	1998	1	1	0	0	3	0	0	0	0	0	0	0	0	0	0
1.24	1.28	1.33	0.96	1	1.28	1.15	1.08	1.12	0.94	1	1.04	1.02	0.95																		1	54	1	1995	0	0	1	0	3	0	0	0	0	0	0	0	0	0	0
0.93	0.86	0.94	0.86	0.71	0.72	0.87	0.81	0.84	0.77	0.82	0.85	0.79	0.84	0.75	0.8	0.73	0.7	0.8													1	45	1		1	0	1	0	1	0	0	0	0	0	0	0	0	0	0
0.91	0.92	1.03	0.99	0.97	1.08	0.87	0.91	0.91	0.83	0.96	0.92	1.07	0.9	0.96	0.92	0.9	0.89	0.84	0.89	0.98	0.81										1	46	6	1997	0	0	0	0	1	0	0	0	0	0	0	0	0	0	0
0.74	0.69	0.85	0.72	0.91	0.88	0.78	0.71	0.74	0.98	0.71	0.73	1.06	0.78	0.94																	0	51	7	1991	1	0	0	0	3	0	0	0	0	0	0	0	0	0	0
0.92	0.96	0.86	0.91	0.9	0.83	0.99	0.82	0.84	0.75	0.86	0.85	1.01	0.96	0.84	0.77	0.71															1	54	1		0	0	0	0	2	0	0	0	0	0	0	0	0	0	0
1.12	1.07	1.04	1.01	0.96	1.08	0.93	1.06	1.12	1.07	1.06	1.11	1.08	1.1	1.16	1.07	1.11	1.14	1.07	1	1.2											1	57	1	1990	1	0	1	0	2	0	0	0	0	0	0	0	0	0	0
0.67	0.69	0.7	0.72	0.7	0.68	0.72	0.59	0.68	0.64	0.65	0.67	0.6	0.65	0.8	0.73	0.67	0.63	0.69	0.54												1	49	1	2001	0	0	1	0	1	0	0	0	0	0	0	0	0	0	0
1.11	1.23	0.95	1.18	1.16	1.12	0.97	0.95	0.99	1.02	1.1	1.01	1.05	0.98	0.98	0.96																1	39	2	1998	0	0	0	0	1	0	0	0	0	0	0	0	0	0	0
1.22	0.98	1	1.07	1.03	0.94	0.93	0.87	0.91	0.81	1.05	1.05	1.09	1.02	1.18	1.05	0.98	1.09	0.97													1	45	1		1	1	1	0	2	0	0	0	0	0	0	0	0	0	0
0.88	0.83	0.86	0.83	0.73	0.86	0.78	0.71	0.71	0.73	0.83	0.75	0.69	0.7	0.71	0.86	1.01	0.9	1.03	0.86												0	40	2	1997	0	0	0	0	1	1	1	1	0	0	0	0	0	0	0
1.21	1.22	1.09	1.21	1.1	1.1	1.08	1.1	1.05	1.26	1																					1	59	1	1994	0	0	0	0	2	0	0	0	0	0	0	0	0	0	0
1.2	1.15	1.06	1.08	1.11	1	1.05	0.99	1.05	1.05	1.13	1.17	0.99	1.09	1.08	1.12	1.25	1.09	1.06													1	53	2		1	0	0	0	3	0	0	0	0	0	0	0	0	0	0
1.05	0.95	0.9	0.84	0.87	0.92	0.89	1	0.93	0.82	0.95	0.88	0.91	0.89	0.9	1.07	0.82	0.95	0.73	0.85												1	50	1	1997	1	1	1	0	2	0	0	0	0	0	0	0	0	0	0
0.84	0.89	0.93	0.88	0.88	0.72	0.91	0.73	0.88	0.77	0.85	0.79	0.9	0.76	0.89																	1	67	2	2002	0	0	0	0	1	0	0	0	0	0	0	0	0	0	0
0.94	0.9	0.87	0.96	0.91	0.73	0.82	0.86	0.79	0.84	0.9	0.83	0.99	1.02	1.14	0.89	0.85	0.78														0	66	2	2005	1	0	0	0	3	0	0	0	0	0	0	0	0	0	0
0.84	0.78	1.23	0.79	0.73	0.79	0.7	0.94	0.82	0.72	0.77	0.82	0.86	0.78	0.84	0.74	0.74	0.88	0.74													1	50	1	2005	0	0	0	0	2	0	0	0	0	0	0	0	0	0	0
0.91	0.89	0.97	0.92	0.85	0.92	0.77	0.73	1.1	0.85	0.78	0.81	0.83	0.87	0.87	0.88																0	38	2		1	0	1	0	1	0	0	0	0	0	0	0	0	0	0
1.14	1.46	1.24	1.12	1.09	1.2	0.95	1.02	1.09	1.12	1.04	1.15	1.18	1.06	1.07	1.18	1.22															1	33	2	2002	1	0	0	0	1	0	0	0	0	0	0	0	0	0	0
1.15	1.16	0.99	1	0.99	1.13	1.09	1.04	1.03	0.87	1.24	1.06	1.05	0.9	1.05																	1	37	2	2004	0	0	0	0	1	0	0	0	0	0	0	0	0	0	0
0.9	1.1	1.14	1.02																												1	44	1	2006	0	0	0	0	2	0	0	0	0	0	0	0	0	0	0
0.73	0.75	0.69	0.71	0.75	0.6	0.72	0.7	0.68	0.65	0.72	0.65	0.71	0.66	0.7	0.71	0.72	0.68														1	42	1	2000	0	0	0	0	1	0	0	0	0	0	0	0	0	0	0
1.16	1.05	1.19	1.28	1.31	1.29																										1	48	1	2004	0	0	0	0	3	0	0	0	0	0	0	0	0	0	0
0.68	0.7	0.76	0.76	0.67	0.7	0.72	0.63	1.18	0.88	0.75	0.86	0.86	1.23	1.37	1.35	1.32	1.75														0	42	2	1998	1	0	0	0	1	0	0	0	0	0	0	0	0	0	0
0.94	0.9	0.98																													1	52	2	2015	0	0	0	0	3	0	0	0	0	0	0	0	0	0	0
0.98	0.82	0.72	0.81	0.8	0.81	0.93	0.85	0.87	0.89	0.91	0.93	0.94	0.91	0.78	0.9	0.71	0.8														1	40	1	2007	0	0	0	0	1	0	0	0	0	0	0	0	0	0	0
0.93	1.13	1.13	1.05	0.8	0.77	0.81	0.85	0.9	0.82	0.97	0.92	0.81	0.95	0.89	0.68																0	45	1		1	1	1	0	3	0	0	0	0	0	0	0	0	0	0
0.97	0.87	0.85	0.89	0.83	0.91	0.87	0.8	0.88	0.79	0.89	0.95	0.94	0.81	0.84	0.8																1	33	1		1	0	0	0	3	0	0	0	0	0	0	0	0	0	0
0.89	0.96	0.99	0.8	0.99	0.74	0.82	0.9	0.81	0.83	0.96	0.81																				1	43	2	2000	0	0	1	0	3	0	0	0	0	0	0	0	0	0	0
0.98	1.22	1.15	1.33	1.3	1.19	1.16	1.2	1.41	1.42	1.23	1.21	1.38	1.08	1.7	1.75	1.58	1.47	1.3	1.5	1.39	1.36	1.23	1.24								1	52	1	1982	0	0	0	1	1	0	0	0	0	0	0	0	0	0	0
1.17	1.25	1.23	1.25	1.24	0.99	1.09	1.12	1.17	1.14	1.27	1.33	1.12	0.94	1.36	0.98	1.06	1.13	0.88	1.01	0.91											1	61	1	1998	0	0	0	0	3	0	0	0	0	0	0	0	0	0	0
1.29	1.16	1.1	1.11	1	1.01	1	1.01	1.09	0.92	1.06	0.89	1.18	1.12	0.9	0.86	0.9	0.95	0.93	0.89												1	62	1	1987	1	0	1	0	2	1	0	1	0	0	1	0	0	0	0
1.09	1.04	1.04	0.77	0.88	1.04	0.79	1.02	0.72	0.91	1	0.73	0.7	0.74	0.84																	0	42	2	2004	1	0	0	0	3	0	0	0	0	0	0	0	0	0	0
0.82	0.84	0.86	1.03	0.74	0.53	0.75	0.97	1.08	0.67	0.76	0.82	0.79	0.76																		0	44	2	1995	0	0	0	0	3	0	0	0	0	0	0	0	0	0	0
1.07	1.21	1.37	1.2	1.17	1.09	1.15	1.12	1.18	1.26	1.24																					1	44	2		0	0	0	1	3	0	0	0	0	0	0	0	0	0	0
1.02	0.92	1.03	1.12	1.04	1.07	1.08	1.02	1.06	0.99	0.93	1.02	1.07																			1	34	2	2004	0	0	0	0	1	0	0	0	0	0	0	0	0	0	0
0.91	0.82	0.79	0.83	0.68	0.59	0.6	0.67	0.72	0.66	0.77	0.69	0.8	0.87	0.82	0.88																1	52	1		0	0	1	0	3	0	0	0	0	0	0	0	0	0	0
1.24	1.16	1.16	1.53	1.38	1.39	1.13	1.04	1.01																							1	39	1	2013	0	0	0	0	3	0	0	0	0	0	0	0	0	0	0
0.81	0.83	0.76	0.76	0.77	0.78	0.89	0.79	0.81	0.63	0.82	0.74	0.7																			1	53	1	2001	0	0	1	0	1	0	0	0	0	0	0	0	0	0	0
0.72	0.78	0.67	0.67	0.59	0.65	0.65	0.63	0.65	0.72	0.72	0.61	0.91																			0	42	1		0	0	0	0	1	0	0	0	0	0	0	0	0	0	0
1.31	1.28	1.3	1.39	1.23	1.35	1.41	1.11	1.14	1.22	1.23	1.32	1.19	1.38	1.23	1.3																1	38	2	2001	0	0	1	0	1	0	0	0	0	0	0	0	0	0	0
1.08	0.99	0.96	0.96	1.04	0.98	1.1	1.06	1.11																							1	39	1	2001	0	0	0	0	1	0	0	0	0	0	0	0	0	0	0
1.07	1.05	1.13	1.2	1.1	1.07	1.34	1.3	1.18	1.21	1.19																					1	32	2	2013	0	0	1	0	1	0	0	0	0	0	0	0	0	0	0
1.05	1.21	1.13	1.16	1.1	1.1	1.09	1.19	1.14	1.05	1.15	1.05	1.1	1.18	1.2	1.32	1.01	1.2	1.17	1.03												1	65	1	1995	1	0	1	0	1	0	0	0	0	0	0	0	0	0	0
1.04	1.01	0.95	1.08	0.97	0.87	0.88	0.97	0.95	0.88	0.99	0.91	0.89	0.98	0.98	1.02	1.01	0.96	0.9	0.89	1.05	0.96										1	47	1	1996	0	0	0	0	3	0	0	0	0	0	0	0	0	0	0
0.99	1.09	1.06	1.25	1.09	1.08	1.02	0.9	1.22	1.07	0.85	1.08	1.06	1.09	1.16	0.78																1	46	2	1998	1	0	0	0	1	0	0	0	0	0	0	0	0	0	0
0.95	0.88	0.79	0.92	0.87	0.84	0.88	0.9	0.78	0.82	0.88	0.88	0.85	0.74	0.83	0.96	0.83	0.87	0.81	0.89												1	42	1	2006	0	0	1	0	1	0	0	0	0	0	0	0	0	0	0
0.88	0.79	0.87	0.85	0.84	0.82	0.84	0.85	0.95	0.81	0.87	0.87	0.83	0.72	0.8	0.79																0	56	2	2005	1	0	1	0	1	0	0	0	0	0	0	0	0	0	0
0.98	1.16	1.11	1.25	1.35	1.32	1.42	1.34	1.16	1.31	1.12	1.42																				1	52	2	1987	0	0	1	0		0	0	0	0	0	0	0	0	0	0
1.38	1.07	0.95	1	1.11	1	0.93	1	1	1.03	0.93	0.88	1.01																			1	45	1	1996	0	0	0	0	1	0	0	0	0	0	0	0	0	0	0
0.95	0.84	1.05	0.78	0.96	0.9	0.85	0.98	0.8	0.9	0.95	0.92	0.99	1.01	0.89	0.93	0.91	0.95	0.86	0.9												1	51	1	1995	0	1	0	0	1	0	0	0	0	0	0	0	0	0	0
0.98	0.95	1.05	1.01	1	0.88	0.81	0.9	0.94	0.81	0.85	0.77	0.86	0.82	0.86	0.83	0.77	0.87	1.02	0.96												0	62	2	2012	1	1	1	0	1	1	1	0	0	0	0	0	0	0	0
0.95	0.92	0.85	0.87	0.89	1.15	0.93	1.11	1.17	0.71	0.77	1.14	0.93	0.96	0.93																	1	48	1	2000	0	0	0	0	1	0	0	0	0	0	0	0	0	0	0
0.83	0.92	0.88	0.82	0.86	0.84	0.8	0.83	0.86	0.9	0.83	0.77	0.81	0.75	0.83	0.81																1	48	1	2007	0	0	0	0	1	0	0	0	0	0	0	0	0	0	0
0.7	0.74	0.73	0.71	0.76	0.66	0.82	0.84	0.79	0.64	0.67	0.77	0.76	0.72	0.84	0.77	0.74	0.78	0.71	0.76												0	42	2		1	0	0	0	1	0	0	0	0	0	0	0	0	0	0
1.18	1.15	1.06	1.02	0.95	0.96	0.84	0.9	1.11	0.95	0.96	0.96	1.08	0.89	0.94	0.88	0.98	0.98	1.31	0.88	1.13											1	50	1	1995	0	0	1	0	1	0	0	0	0	0	0	0	0	0	0
1.11	0.99	1.12	1.1	0.98	0.96	0.95	1.18	1.15	1.1	0.99																					1	41	1	2002	0	0	1	0	3	0	0	0	0	0	0	0	0	0	0
0.81	0.81	0.91	0.93	0.72	0.68	0.68	0.76	0.77	0.77	0.79	0.68	0.88	0.76	0.76	0.82	0.83															1	51	2	2000	1	1	0	0	1	0	0	0	0	0	0	0	0	0	0
1.08	1.2	1.11	1.21	0.98	1.11	1.06	1.15	1.09	1.12	1.08	1.05	0.95	0.98	1.2	1.27	1.1															1	55	2	2004	1	0	1	0	1	0	0	0	0	0	0	0	0	0	0
1.41	1.19	1.12	1.1	1.19	1.11	1.12	1.01	1.08	0.92	0.98	0.9	0.99	1.1	1.08	0.99	1.01	1.03	1.1													1	58	1	1980	1	0	1	0	1	0	0	0	0	0	0	0	0	0	0
1.54	1.45	1.19	1.44	1.21	0.94	0.9	1	0.94	1	0.91	0.88	0.89	1.03	1.04	1.09	0.96	0.83														0	66	2	2011	1	1	1	1	1	0	0	0	0	0	0	0	0	0	0
1.17	1.04	1.23	1.23	1.16	0.98	0.97	1.08	1.15	1.07	1.01	0.99	1.12	1.04	1.15	1.05	1.14	1.21	1.02													1	53	7	1991	0	0	0	1	1	0	0	0	0	0	0	0	0	0	0
1	0.98	1.04	0.83	0.98	0.89	0.93	0.79	0.82	0.95	0.91	0.87	0.89	0.88																		1	47	1	2012	1	0	1	0	3	0	0	0	0	0	0	0	0	0	0
0.83	0.82	1.1	0.84	0.97	0.8	0.73	0.88	0.87	0.82	0.79	0.77	0.91	0.91	0.9	0.78	0.75	0.79														1	34	1	2004	0	0	1	0	2	0	0	0	0	0	0	0	0	0	0
1.13	0.99	1.06	1.07	1.47	0.92	0.95	0.93	1.04	1.08	1.05	1.12	1.1	0.95	1.03	0.94	1.08	0.97	1.02	1.04	0.93											1	45	2	2007	1	0	1	0	1	0	0	0	0	0	0	0	0	0	0
1.21	1.04	1.04	1.08	1.04	1.04	0.89	0.99	0.99	0.84	0.97	1.2	0.94	0.99																		1	45	1	2007	0	0	0	0	1	0	0	0	0	0	0	0	0	0	0
1.05	1.01	0.93	0.96	0.92	0.93	0.88	0.87	1.01	0.97	1.13	1.05																				1	52	2	2000	0	0	1	0	1	0	0	0	0	0	0	0	0	0	0
0.75	0.73	0.66	0.66	0.62	0.69	0.6	0.62	0.66	0.68	0.55	0.66	0.72	0.78	0.61	0.71																0	44	2	2000	0	0	0	0	1	0	0	0	0	0	0	0	0	0	0
1.03	0.85	0.85	0.91	1.03	0.89	0.79	0.7	0.7	0.81	0.83	0.77	0.78	0.85	0.79	0.86	0.87	0.87	0.87	0.87												0	56	2	2005	1	0	1	0	3	0	0	0	0	0	0	0	0	0	0
0.96	0.91	1.02	0.84	0.91	0.78	0.95	0.85	0.8	0.85	0.91	0.78	0.72	0.75	0.83	0.79																1	50	7	2000	0	0	0	0	3	0	0	0	0	0	0	0	0	0	0
1.06	1.24	0.9	1.07	0.9	1.2	0.89	0.86	0.87	1.02	0.81	1.25	0.92	1	0.79	0.87	0.91	0.89														1	66	1	2008	0	0	1	0	3	0	0	0	0	0	0	0	0	0	0
1.02	1.09	1.1	1.1	1.07	0.94	1.12	1.07	1.04	0.95	1.01	1.33	1.03	0.98	1.05	1.12	1.07	0.96	1.09	1.08												1	48	1	2004	0	0	0	0	3	0	0	0	0	0	0	0	0	0	0
1.21	1.22	1.15	1.16	1.13	1.04	1.1	1.03																								1	41	2	2003	0	0	1	0	1	0	0	0	0	0	0	0	0	0	0
0.71	0.67	0.77	1.07	0.52	0.51	0.79	0.74	0.83	0.87	0.88	0.81	0.78	0.82	0.77																	1	42	7	2000	0	0	1	0	1	0	0	0	0	0	0	0	0	0	0
1.05	1	1.3	1.12	1.16	1.22	1.32	1.31	1.1	1.19	1.12	0.99	1.1	0.99																		1	48	2	1994	0	0	0	0	3	0	0	0	0	0	0	0	0	0	0
0.8	0.8	0.81	0.8	0.87	0.72	0.88	0.84																								1	40	1	2002	0	0	0	0	3	0	0	0	0	0	0	0	0	0	0
0.8	0.71	0.7	0.69	0.65	0.72	0.65	0.71	0.75	0.78	0.78	0.75	0.82	0.68	0.72	0.78																1	47	1	2007	1	1	1	0	3	0	0	0	0	0	0	0	0	0	0
0.8	0.74	0.84	0.86	0.69	0.7	0.75	0.72	0.92	0.87	0.59	0.64	0.69	0.61	0.74	0.78	0.65	0.79	0.73													1	57	1	2005	0	0	0	0	3	0	0	0	0	0	0	0	0	0	0
0.85	0.87	0.87	0.87	0.9	0.8	0.78	0.82	0.79	0.79	0.85	0.81	0.81	0.69																		1	56	1		0	1	1	0	1	0	0	0	0	0	0	0	0	0	0
0.9	0.95	1.2	1.18	1.22	1.12	1.3	1.32																								1	53	1		0	0	1	0	1	0	0	0	0	0	0	0	0	0	0
0.75	0.75	0.62	0.63	0.64	0.7	0.72	0.54	0.59	0.67	0.64	0.67	0.59	0.65	0.65	0.66	0.65															0	48	1	2000	0	0	0	0		0	0	0	0	0	0	0	0	0	0
1.07	1.01	0.95	1.03	0.81	0.83	1	0.76	0.96	0.98	0.96	0.81	0.78																			1	48	2	2000	0	0	0	0	2	0	0	0	0	0	0	0	0	0	0
0.88	0.78	0.76	0.94	0.65	0.81	0.83	0.97	0.73	1.06	0.76	0.7	0.83	0.74	0.62	0.71	0.69	0.58	0.68	0.62	0.64	0.65	0.64	0.51	0.62	0.62	0.62	0.63				1	52	1		0	0	0	0	2	0	0	0	0	0	0	0	0	0	0
0.97	0.98	0.8	0.86	0.94	0.91	0.89	1.03	1.06	0.96	0.97	0.93	0.99																			1	50	1	2004	1	0	0	0	1	0	0	0	0	0	0	0	0	0	0
0.81	1.01	0.93	0.95	0.9	0.77																										1	53	1	1995	0	0	0	0	3	0	0	0	0	0	0	0	0	0	0
0.87	0.84	0.81	0.86	0.72	0.74	0.78	0.85	0.88	0.72	0.75	0.71																				1	42	1	2000	0	0	0	0	3	0	0	0	0	0	0	0	0	0	0
0.94	0.97	1.11	0.94	0.92	0.78	0.91	1.01	0.97	0.84	0.79	0.98	0.82	0.88	0.8	0.9																1	58	2	2000	1	1	0	0	1	0	0	0	0	0	0	0	0	0	0
1.13	1.14	1.07	1.07	1.01	1.08	1.07	1.34	1.11	1.16																						1	52	2		0	1	0	0	2	0	0	0	0	0	0	0	0	0	0
1.23	1.13	1.05	1.15	1.05	1.09	0.84	0.91	1.19	0.96	1.04	0.99	1.05	0.89	0.97	0.98	1.16	0.91	1.23	0.96	1.09	1.05	0.99	0.98	1.12	1	1.23					1	66	1	2007	0	0	0	0	1	0	0	0	0	0	0	0	0	0	0
0.97	1.11	1.11	1.05	0.94	4.19	1.61	1.07	0.8	1	0.84	1.03	0.96	0.99	0.95	0.9	0.91	0.85	0.81	0.95												1	61	1	1989	1	0	1	0	1	0	0	0	0	0	0	0	0	0	0
0.81	0.73	0.75	0.75	0.7	0.65	0.79	0.7	0.81	0.66	0.67	0.66	0.67	0.74	0.73	0.71	0.65	0.59														0	50	2		1	0	0	0	1	1	0	0	0	0	0	0	0	1	0
0.69	0.65	0.75	0.61	0.58	0.63	0.68	0.6	0.61	0.62	0.63	0.57	0.64	0.63	0.74	0.71																0	48	1	1997	0	0	1	0	1	0	0	0	0	0	0	0	0	0	0
1.4	1.44	1.15	1.02	1.49	1.27	1.52	1.42	1.12	1.37	1.23	1.2	1.06	1.06	1.32	1.51																1	56	1	1995	1	0	1	0	1	0	0	0	0	0	0	0	0	0	0
0.98	1.12	1.04	0.93	1.01	1	0.88	0.99	0.89	1.05	0.98	0.89	1.33	0.99	0.89	1.18																1	42	1	2012	0	0	0	0	1	0	0	0	0	0	0	0	0	0	0
1.21	1.16	1.27	1.04	1.03	1	1.11	1.25	1.26	0.98	1.06	0.91	1.31	1.04	1.06	1.13																1	40	2	2007	0	0	0	0	3	0	0	0	0	0	0	0	0	0	0
1.15	0.91	0.96	0.91	0.85	0.93	0.83	0.97	0.87	0.93	0.92	1.16	1.09																			1	48	1		0	1	0	0	2	0	0	0	0	0	0	0	0	0	0
1.19	1.15	1.12	1.08	1.11	1.05	1.17	1.29	1.13	1.13	1.11	1.21	1.37	1.09	1.08	1.07																1	50	2	2001	0	0	0	0	3	0	0	0	0	0	0	0	0	0	0
0.89	1.01	0.97	1.25	0.97	0.99	1.1	0.94	1.13	0.98	1	1.07	0.74	0.91	0.77																	1	63	2	1986	1	0	0	0	1	0	0	0	0	0	0	0	0	0	0
1.16	1.16	1.13	1.04	1.15	1.19	1.04	1.25	1.12	1.13	1.31	1.11																				1	47	2	2015	0	0	0	0	2	0	0	0	0	0	0	0	0	0	0
0.97	0.91	0.89	0.84	0.93	1.02																										1	43	1	2001	0	0	1	0	1	0	0	0	0	0	0	0	0	0	0
0.94	0.82	0.87	0.79	0.82	0.73	0.88	0.86	0.73	0.84	0.78	0.85	0.88	0.89	0.86	0.77	0.81	0.73														1	53	1		1	1	1	0	1	0	0	0	0	0	0	0	0	0	0
1.25	1.28	1.5	1.14	1.35	1.3	0.89	1.11	1.13	1.28	1.05	1.04	1.02	1.22																		1	37	2	2006	0	0	0	0	3	0	0	0	0	0	0	0	0	0	0
0.87	0.84	0.82	0.79	0.68	0.73	0.71	0.88	0.96	0.97	1.05	0.99	0.96	0.9																		1	43	1	2001	0	1	1	0	2	0	0	0	0	0	0	0	0	0	0
1.07	1.13	1.32	1.11	1.42	1.22	1.36	1.08	1.13	1.17	1.21	1.26	0.9	0.92	0.95	1.01	0.81	0.89	0.92	0.91	1.11											1	60	1	1991	1	0	0	0	2	0	0	0	0	0	0	0	0	0	0
0.97	0.86	1.18																													1	40	1		0	0	1	0	3	0	0	0	0	0	0	0	0	0	0
0.79	0.61	0.99	0.89	0.87	0.83	0.94	0.88	0.75	0.75	0.79	0.89	0.89	0.93	0.81	0.78	0.89	0.77														1	46	1	1996	0	0	0	0	2	0	0	0	0	0	0	0	0	0	0
0.68	0.88	0.64	0.87	0.85	0.79	0.81	0.67	0.64	0.72	0.74	0.7	0.85	0.81	0.79	0.85	0.82	0.88	0.92													0	54	1	1985	1	1	1	0	1	0	0	0	0	0	0	0	0	0	0
0.85	0.96	0.86	0.82	0.8	0.8	0.8	0.91	0.76	0.88	0.96	1.07	0.8	0.87	0.77	0.82																1	46	1	2000	1	0	1	0	1	0	0	0	0	0	0	0	0	0	0
1.32	1.07	1.27	1.21	0.99	1.07	1.08	1.13	0.99	0.95	0.99	0.97	1.12	1.05	1.11	1.06	0.95	0.96														1	53	2	2004	1	0	1	0	1	0	0	0	0	0	0	0	0	0	0
1.03	0.94	0.99	0.97	0.95	0.94	0.91	0.83	0.92	0.81	0.84	0.83	0.85	0.84	0.72	0.82	0.79	0.86	0.95													1	49	1		0	0	1	0	2	0	0	0	0	0	0	0	0	0	0
1.59	1.45	1.42	1.66	1.85	1.87	1.63	1.7	1.73	1.63	1.45	1.65	1.47	1.42	1.55	1.38	1.53	1.54	1.55													1	63	1	1998	1	0	1	0	2	1	0	1	0	0	0	0	0	0	0
0.71	0.68	0.73	0.7	0.61	0.52	0.47	0.68	0.66	0.72	0.64	0.53	0.61	0.68	0.73	0.59	0.61	0.59	0.68													0	43	1	1998	0	0	0	0	1	0	0	0	0	0	0	0	0	0	0
1.02	0.94	0.99	1.11																												1	65	1	1993	0	0	0	0	3	0	0	0	0	0	0	0	0	0	0
0.99	0.87	0.96	0.93	1	0.79	0.88	0.96	0.88	0.93	0.77	0.99	0.9	0.9	0.7																	1	55	1	2006	0	0	0	0	2	0	0	0	0	0	0	0	0	0	0
1.19	1.42	1.29	1.41	1.33	1.35	1.61	1.31	1.35	1.46	1.37	1.43	2.04	2.03	2.13	2.1	1.75	1.5	1.75	1.5	1.37	1.62										1	58	1	2011	1	0	0	0	1	0	0	0	0	0	0	0	0	0	0
1.28	1.32	1.08	1.21	1	1.22	1.09	1.36	1.16	1.24	1.1	1.47	1.23	1.11	1.21	1.36	1.11															1	54	2	1998	0	0	1	0	3	0	0	0	0	0	0	0	0	0	0
1.27	1.24	1.25	1.46	1.25	1.13	1.17	1.4	1.16	1.11	1.11	1.16																				1	39	2		0	0	0	0	3	0	0	0	0	0	0	0	0	0	0
1.07	1.22	1.1	1.03	1.14	0.99	0.9	0.83	0.93	1.02	1.21	0.99	1.06	1.09	0.96	0.94	0.94	0.99														1	37	2	2008	0	0	0	0	3	0	0	0	0	0	0	0	0	0	0
0.93	0.79	0.85	0.88	0.83	0.76	0.78	0.89	0.77	0.91	0.74	0.81	0.78	0.78	0.8	0.82	0.81	0.94	0.85													1	54	1		0	1	1	0	2	0	0	0	0	0	0	0	0	0	0
1.23	1.12	1.19	1.3	0.97	1.09	1.04	1.16	0.86	1.01	1.06	0.99	0.97	1.06	1.17	1.02	0.9	0.96														1	51	2		1	0	1	0	3	0	0	0	0	0	0	0	0	0	0
1.32	1.14	1.16	1.2	1.1	1.04	0.96	1.12	1.1	0.98	1.07	0.92	0.84	0.98	1.01	1.1	1.18	1.06	1.07	1.14												1	51	2	1996	1	0	0	0	1	1	0	0	0	0	0	0	0	1	0
0.95	0.82	0.8	0.92	0.96	0.95	0.83	1	0.99	0.88	0.89	0.8																				1	33	2	2012	0	0	0	0	1	0	0	0	0	0	0	0	0	0	0
0.9	0.93	0.93	0.92	0.83	0.81	1	0.89	0.98	0.98	0.88	0.81	0.84	0.82																		1	59	1		1	0	1	0	2	0	0	0	0	0	0	0	0	0	0
1.03	0.95	1.01	0.82	1.23	0.93	0.89																									1	28	2	2008	1	0	0	0	3	0	0	0	0	0	0	0	0	0	0
0.93	0.87	1.06	1	0.81	0.85	1	0.96	0.94	0.84	0.9																					1	50	2	2001	0	0	1	0	2	0	0	0	0	0	0	0	0	0	0
0.92	1.02	1.1	1.14	1.13	0.97	0.98	1.12	1.14	1.23	1.08	0.95																				1	47	1	2004	0	0	0	0	1	0	0	0	0	0	0	0	0	0	0
0.79	0.69	0.57	0.83	0.63	0.72	0.73	0.7	0.73	0.6	0.56	0.73	0.68	0.67	0.62	0.71	0.6	0.53														1	50	1	1997	1	0	1	0	1	0	0	0	0	0	0	0	0	0	0
0.83	0.8	0.87	0.84	0.79	0.7	0.84	0.81	0.79	0.91	0.83	0.83	0.94	0.87	0.89	0.75	0.72	0.66														0	38	2	1999	0	0	0	0	1	0	0	0	0	0	0	0	0	0	0
1.01	1.02	1.1	1.07	1.03	0.96	0.94	0.88	0.83	0.94	0.93	0.87	1.09																			1	53	1	1993	0	0	1	0	3	0	0	0	0	0	0	0	0	0	0
0.99	0.89	0.93	0.94	0.89	0.92	0.89	0.92	0.92	1.19	1.01	1.23	0.98	0.89	0.91	0.85																1	37	3	2002	0	0	1	0	2	0	0	0	0	0	0	0	0	0	0
1.02	1	0.96	0.82	0.84	0.8																										1	46	2	2014	0	0	0	0	3	0	0	0	0	0	0	0	0	0	0
1.27	1.27	1.5	1.3	1.29	1.35	1.88	1.33	2.09	1.63	1.49	1.54	1.37																			1	41	2	2008	0	0	0	1	3	0	0	0	0	0	0	0	0	0	0
1.04	1.07	0.96	0.91	0.88	0.99	0.9	0.91	0.93	0.96	0.95	0.96	0.93	0.93	1.05	0.91	0.75	0.92	0.82													1	38	1	2004	0	0	1	0	1	0	0	0	0	0	0	0	0	0	0
0.96	0.94	1.13	1.17	1.23	1.2	1.17	1.17	1.16	1.13	1.18	1.1	1.22	1.25	1.24	1.23	1.27	1.2	1.49	1.29	1.15											1	28	1		0	0	0	0	1	0	0	0	0	0	0	0	0	0	0
0.72	0.81	0.76	0.79	0.73	0.7	0.73	0.81	0.76	0.71	0.73	0.79	0.71	0.99	0.85																	0	47	2	2001	0	0	0	0	1	0	0	0	0	0	0	0	0	0	0
1.39	1.36	1.34	1.48	1.38	1.13	1.55	1.47	1.4	1.26	1.35	1.4	1.4	1.5	1.39	1.47	1.51	1.35	1.36	1.53	1.26	1.31	1.35									1	55	1	2004	0	0	0	0	1	0	0	0	0	0	0	0	0	0	0
0.91	0.95	1.04	1.05	0.78	0.76	0.8	0.68	0.74																							1	46	1	2004	0	0	0	0	1	0	0	0	0	0	0	0	0	0	0
0.95	0.68	0.82	0.8	1.16	0.93	0.85	0.73	0.71	0.49	0.91	0.8	0.81	0.8	0.76	0.89	0.78															1	44	1	2001	1	0	1	0	3	0	0	0	0	0	0	0	0	0	0
1.11	1.16	0.9	1	1.1	1.26	1.22	1.19	1.34	1.34	1.26	1.13	1.31	1.25	1.06	1.19																1	44	2	2000	1	0	0	0	1	0	0	0	0	0	0	0	0	0	0
1.02	1.17	1.03	1.05	0.83	0.96	0.78	0.93																								1	36	1		0	0	1	0	2	0	0	0	0	0	0	0	0	0	0
0.78	0.74	0.61	0.72	0.93	0.83	0.72	0.7	0.63	0.63	0.73	0.59	0.66																			0	43	7	2000	0	0	0	0	1	0	0	0	0	0	0	0	0	0	0
1.06	1.16	1.01	1.01	1.01	0.95	1.08	1.08	1.21	4.66	2.21	1.6	1.59	1.59	1.45	1.47	1.53															1	54	1	1996	0	0	1	1	2	0	0	0	0	0	0	0	0	0	0
1.2	1.13	1.16	1.34	1.27	1.11	1.23	1.15	1.19	1.08	0.96	1	1.11	1.06	1.19	1.26	1.21	1.22	1.04	1.15	1.2	1.09	1.18	1.07	1.15	1.21	0.97	1.09	1.15			1	47	1	1995	1	0	0	0	1	0	0	0	0	0	0	0	0	0	0
0.77	0.78	0.65	0.59	0.6	0.66	0.65	0.65	0.64	0.71	0.73	0.68	0.73	0.76	0.71	0.73																1	43	1	1998	0	0	0	0	3	0	0	0	0	0	0	0	0	0	0
1.14	1.13	1.16	1.01	0.92	0.99	1.3	1.12	1.15	1.2	1.19	1.23	1.2	1.23																		1	46	1	1992	0	0	1	0	2	0	0	0	0	0	0	0	0	0	0
0.88	0.89	0.85	0.84	0.76	0.85	0.85	0.76	0.81	0.87	0.81	0.81	0.83	0.72	0.79	0.66	0.69															1	42	1	2008	0	0	1	0	1	0	0	0	0	0	0	0	0	0	0
1.07	1.05	0.9	1.23	1.19	1.03	1.11																									1	33	1		0	0	1	0	3	0	0	0	0	0	0	0	0	0	0
0.66	0.77	0.78	0.74	0.65	0.65	0.61	0.66																								0	43	1	1998	0	0	1	0	3	0	0	0	0	0	0	0	0	0	0
0.97	1.02	1.02	1.13	1.06	1.3	1.09	1	1.03	1.15	1.16	1.06	0.99																			1	47	1	2002	1	1	0	0	2	0	0	0	0	0	0	0	0	0	0
0.99	1.05	0.92	1.19	1.02	1.17	1.08																									1	45	1		0	0	1	0	1	0	0	0	0	0	0	0	0	0	0
0.87	0.79	0.83	0.75	0.9	1.13	0.77	0.98	0.82	0.78	0.89	0.76	0.76																			1	46	3		0	0	0	0	3	0	0	0	0	0	0	0	0	0	0
1.19	1.37	1.5	1.24	1.4	0.97	1.1	1.11	1.15	1.07	0.98	1.1	0.83	1.07	1.23	1.1																1	37	2	2001	0	0	0	0	3	0	0	0	0	0	0	0	0	0	0
1.12	1.03	0.95	1.05	1.03	1.04	0.95	0.79	0.92	0.9	1.14	1.1	1.09	1.01	1.35	1.38	1.21	1.21	1.23	1.16	1.24	1.19	1.06	1.11								1	67	1	1990	0	0	1	0	1	1	0	0	0	0	0	0	0	1	0
1.13																															1	63	1	1989	1	1	1	0	1	0	0	0	0	0	0	0	0	0	0
1.09	0.93	1.35	0.92	1.24	1.14	1.26	1	1.71	1.18	1.17	1.01	1.11																			1	50	1	2001	0	0	1	0	3	0	0	0	0	0	0	0	0	0	0
0.67	0.64	0.95	0.96	0.75	0.8	0.77	0.85	0.87																							0	57	1	2014	1	1	1	0	2	0	0	0	0	0	0	0	0	0	0
0.77	0.77	0.82	0.74	0.67	0.7	0.68	0.73	0.76	0.76	0.79	0.75	0.8	0.77	0.77	0.77	0.83	0.91	0.82	0.69	0.83											0	46	2	2005	0	0	0	0	3	0	0	0	0	0	0	0	0	0	0
1.13	1.16	1.17	1.09	1.05	0.99	1.14	1	1.09	1.03	1.02	1.1	1.05	1.11	1.2	1.16	1.12	1.3														1	57	2	1999	0	0	0	0	1	0	0	0	0	0	0	0	0	0	0
0.9	1.24	0.89	1.07	1	1.62	1.27	1.03	1.03	0.97	1.06	0.91	0.9	0.94	0.89																	1	52	2	1985	1	0	0	0	2	0	0	0	0	0	0	0	0	0	0
1.13	0.94	1.19	0.8	1.02	1.12	1.01	0.95	0.9	0.97	0.98	0.91	0.88																			1	37	1	2001	1	0	0	0	3	0	0	0	0	0	0	0	0	0	0
0.93	1.2	0.96	1.17	0.86	1.17	0.99	0.93	1.15	1.14	0.97	1.04	0.99	0.99	0.97	0.93	1.07	1.04	1.07	1.07	1.16	0.98	0.99	1.05								1	40	1	2011	0	0	1	0	1	0	0	0	0	0	0	0	0	0	0
0.89	0.9	1.04	0.86	1.33	1.01	1.07	0.89	1.1																							1	51	1	2002	0	0	0	0	1	0	0	0	0	0	0	0	0	0	0
1.04	0.88	0.94	0.9	0.98	0.94	1.08	1.22	1.03																							1	30	1	2008	0	0	0	0	3	0	0	0	0	0	0	0	0	0	0
0.9	0.89																														0	21	2	1997	0	0	0	0	1	0	0	0	0	0	0	0	0	0	0
1.07																															1	59	1	2015	0	0	0	0	1	0	0	0	0	0	0	0	0	0	0
0.9	0.95	1.02	0.86	0.94	0.86	0.92	0.98	1.01	1.01	0.92	1.08	1	0.95	0.97	0.92	0.96	1.04	0.8	1.1												1	49	2	2001	1	0	1	0	1	1	0	1	0	0	0	0	0	0	0
1.01	0.99	1.17	1.04	1.01	1.11	1.1	1.07	0.96	0.98	1.11	1.12	0.97	1	1.02	1.03	1.07															1	54	1	2012	0	0	0	0	1	0	0	0	0	0	0	0	0	0	0
0.86	0.79	0.96	0.95	0.97	0.79	0.92	0.8	0.73	0.79	0.82	0.89	0.77	0.84	0.82																	1	56	2	1991	1	0	0	1	1	1	0	0	1	0	0	0	0	0	0
1.25	1.07	1.13	1.21																												1	41	1	2004	0	0	0	0	1	0	0	0	0	0	0	0	0	0	0
0.9	0.99	0.91	0.92	0.99	1.03	0.9	0.92	0.92																							1	53	1	2013	1	1	1	0	1	0	0	0	0	0	0	0	0	0	0
1.05	0.91	1.15	1.2	0.89	0.91	0.91	0.94	0.98	0.84	0.98	0.92																				1	46	1	1996	0	0	0	0	1	0	0	0	0	0	0	0	0	0	0
0.79	0.76	0.79	0.82	0.79	0.92	0.81	0.83	0.93	0.76	0.79	0.66	0.7	0.77	0.8	0.74	0.72	0.69														0	51	2	2005	1	0	0	0	3	0	0	0	0	0	0	0	0	0	0
1.11	1.2	1	0.93	1.17	1.11	0.89	0.91	0.9	0.94	0.86	1.06	1	1.08	1.06	0.88	0.73															1	42	1		0	0	0	1	3	0	0	0	0	0	0	0	0	0	0
1.35	1.5	1.38	1.18	1.5	1.38	1.45	1.48	1.37	1.29																						1	50	2	2014	0	0	0	0	1	0	0	0	0	0	0	0	0	0	0
0.77	0.88	0.8	0.85	0.84	0.94	0.72	0.86	0.77	0.78	0.82	0.85	0.83	0.7	0.77	0.69	0.8	0.73														1	47	1	1989	0	0	0	0	2	0	0	0	0	0	0	0	0	0	0
0.75	0.76	0.73	0.72	0.71	0.7																										0	53	2	2014	1	1	0	0	1	0	0	0	0	0	0	0	0	0	0
0.98	1.08	0.8	1.08	0.98	1.17	1.15	1.18	1.09	1.14																						1	36	2	2013	0	0	0	0	3	0	0	0	0	0	0	0	0	0	0
0.87	0.95	0.89	1.1	0.87	0.9	0.95	0.88	1.03	0.81	0.86																					1	32	2		0	0	0	0	1	0	0	0	0	0	0	0	0	0	0
1.52	1.53	1.7	1.23	1.48	2.12																										1	43	1	2014	0	0	0	0	1	0	0	0	0	0	0	0	0	0	0
0.91	0.89	0.88	0.9	0.83	0.85	1.01	1.01	0.9	0.97	1.09	1.04	0.92	0.89	1.07	0.99	1.03	0.99	1.09	1.03												1	49	2		1	1	0	0	1	0	0	0	0	0	0	0	0	0	0
1.21	1.11	0.99	1.09	0.96																											1	34	2	2008	0	0	0	0	3	0	0	0	0	0	0	0	0	0	0
0.87	1	0.92	0.83	1.34	0.85	0.94	0.98	0.82	0.76	0.82																					0	60	2	1998	0	0	1	0	1	0	0	0	0	0	0	0	0	0	0
0.95	0.88	0.78	0.9	0.78	0.99	0.96	0.82	0.83	0.83	0.9	1.01	0.88	0.77	0.79	0.89	0.77	0.78	0.89													1	62	1	2001	1	1	1	0	1	0	0	0	0	0	0	0	0	0	0
1.22	1.08	1.15	1.07	0.97	0.99	0.98	1.18	0.93	0.92	1.09	0.96	1.1	1.2	1.11	1.08	1.09	0.98	0.8													1	46	1	1994	1	0	1	0	1	0	0	0	0	0	0	0	0	0	0
1.07	1.09	1.16																													1	59	2	1999	0	0	0	0	1	0	0	0	0	0	0	0	0	0	0
0.8	0.77	0.85	0.83	0.85	0.89	0.87	0.81	0.72	0.68	0.74	0.75																				1	44	1	1998	0	0	0	0	1	0	0	0	0	0	0	0	0	0	0
1.13	1.13	1.12	1.21	1.01	1.13	1.09	0.93	1.09	0.95	1.08	1.06	1.21	1.2	0.86	1.33	1.05	1.03	1.05													1	51	2	1995	1	0	0	0	3	0	0	0	0	0	0	0	0	0	0
0.87	1	0.89	0.72	0.81	0.64	1.01	0.96																								0	41	2	1999	0	0	0	0	2	0	0	0	0	0	0	0	0	0	0
0.63	0.69	0.77	0.72	0.68	0.63	0.69	0.69	0.63	0.53	0.51	0.64	0.75																			1	59	1	1988	1	0	0	0	3	1	0	0	0	0	0	0	0	1	0
1.05	1.15	1.18	1.16	1.27	1.2	1.3	1.38	1.23	1.34	1.47	1.42	1.43	1.17	1.21	1.04																1	57	2	2005	1	0	0	0	3	0	0	0	0	0	0	0	0	0	0
1.11	0.95	0.97	1.02	0.83	0.99	1	0.89	1	1.12	1.25	0.89	0.99																			1	52	1	2003	1	0	0	0	1	0	0	0	0	0	0	0	0	0	0
1.1	0.83	0.9	1.09	1.03	1.07	1	1.01																								1	29	2	2014	0	0	0	0	1	0	0	0	0	0	0	0	0	0	0
1.15	1.03	1.03	1.06	1.14	1	0.94	1.06	0.94																							1	59	1	1995	0	1	0	0	3	0	0	0	0	0	0	0	0	0	0
1.03	1.05	1.06	1	0.87	0.93	0.96	0.99	0.89																							1	43	2	1999	0	0	0	0	1	0	0	0	0	0	0	0	0	0	0
0.9	0.89	0.94	0.98	0.95																											1	32	1	2015	0	0	1	0	3	0	0	0	0	0	0	0	0	0	0
0.82	0.82	0.91	0.91	0.8	0.91	0.91	0.91	0.78	0.82	0.91	0.84	0.94	0.94	1.02	0.9	0.95	1.06	0.9	0.93	1.05											1	62	2	1992	1	1	1	0	3	0	0	0	0	0	0	0	0	0	0
1.06	0.98	0.96	0.92	1.24	1.14	1	0.99	1.05	0.98	1.02	1.09	1.05	0.97	0.91	0.97	1.11	0.91	0.98	1.04												1	51	1	2001	0	1	1	0	1	0	0	0	0	0	0	0	0	0	0
0.86	0.96	0.92	0.95	0.95	0.93	1.07	0.98	0.82	0.86	0.94	1.13	1.01	0.89	0.89																	1	30	1		0	0	0	0	1	0	0	0	0	0	0	0	0	0	0
0.86	0.79	0.86	0.76	0.84	0.79	0.94	0.74	0.84	0.81	0.87	0.88	0.79	0.83																		1	40	1		0	0	0	0	2	0	0	0	0	0	0	0	0	0	0
0.9	0.87	0.89	0.84	0.87	0.95	0.95	1.08	1	0.92	1.14	0.84																				1	51	2	2013	1	1	1	0	2	0	0	0	0	0	0	0	0	0	0
0.98	0.85	0.83	0.95	0.81	0.79	0.87	0.8	0.72	0.81	0.67	0.77	0.79	0.85																		1	47	1	2013	1	0	1	0	3	0	0	0	0	0	0	0	0	0	0
0.82	0.89	0.67	0.78	0.8	0.88	0.78	0.76	0.75	0.76	0.75	0.83	0.75	0.72	0.7	0.81																0	60	1		0	0	0	0	2	0	0	0	0	0	0	0	0	0	0
0.81	0.88	0.88	1.05	0.79	0.73	0.83	0.75	0.8	0.8	0.86	0.85	0.79	0.76	0.88	0.81	0.97	0.84	0.87	0.91	0.88											1	60	1		1	0	1	0	1	1	0	1	1	0	0	0	0	0	0
1.08	0.85	0.99	1.19	1.18	0.95	0.96	0.89	0.96																							1	59	1	1989	1	0	0	0	3	0	0	0	0	0	0	0	0	0	0
0.84	0.77	0.81	0.66	0.65	0.79	0.91	0.77	0.72	0.76	0.87	0.91	0.79	0.71	0.77	0.63	0.74	0.65														1	70	1	2003	0	1	1	0	1	0	0	0	0	0	0	0	0	0	0
0.93	0.9	0.89	1.1	0.78	0.92	1.05	0.9	1.18	0.99	0.81	0.89	1.17																			1	42	2	2000	0	0	0	0	1	0	0	0	0	0	0	0	0	0	0
0.85	0.96	0.83	0.8	0.69	0.9	0.79	0.87	0.65																							0	33	2	2001	0	0	0	0	1	0	0	0	0	0	0	0	0	0	0
1.5	0.94	0.96	1.08	0.98	1.01	1.14	1.07																								1	42	2	2000	0	0	0	0	1	0	0	0	0	0	0	0	0	0	0
1	1.03	1.03	0.89	1	1.07	0.95	0.89	0.99	0.83	0.86	0.95	0.95	1	1.1	1.06	0.91	0.92	1.03													1	52	1	1997	0	0	1	0	1	0	0	0	0	0	0	0	0	0	0
1	0.89	0.96	0.99	1.07	1.06																										1	29	1	2015	0	0	0	0	1	0	0	0	0	0	0	0	0	0	0
1.06	0.96	1.26	1.26	0.8																											1	34	2	2007	1	0	0	0	3	0	0	0	0	0	0	0	0	0	0
1.11	1	1.06	0.91	1.02	0.84	0.93	0.98	1.05	0.94	0.86	0.98	1.05	0.85																		1	61	2	2003	1	0	0	0	2	0	0	0	0	0	0	0	0	0	0
1.21	1.18	1.09	1.13	1.22	3.54	3.14	2.17	2.12	1.98	1.88	2.07	2.11	1.64	1.83	1.59	1.54	1.64	1.67	1.85												1	45	2		0	0	0	0	1	0	0	0	0	0	0	0	0	0	0
0.78	0.77	1.03	0.82																												0	57	2	2015	1	0	0	0	1	0	0	0	0	0	0	0	0	0	0
0.93	0.87	0.79	0.85	0.9	0.93	0.81	0.69	0.81	0.98	0.83	0.64																				0	44	2	1991	0	0	0	0	2	0	0	0	0	0	0	0	0	0	0
1.06	0.95	0.92	0.86	1.02	0.95	1.04																									1	54	2	1998	1	0	0	0	2	0	0	0	0	0	0	0	0	0	0
0.91	0.79	0.87	0.87	0.95	0.85	0.91	0.85	0.96																							1	40	1	2002	0	0	0	0	1	0	0	0	0	0	0	0	0	0	0
1.18	0.96	0.98	0.88																												1	58	2	1991	0	0	0	0	2	0	0	0	0	0	0	0	0	0	0
0.87																															1	30	1	2005	0	0	0	0	1	0	0	0	0	0	0	0	0	0	0
0.93	1.12	0.83	1.04	0.95	0.97	1.05	1																								1	29	1	2007	0	0	0	0	3	0	0	0	0	0	0	0	0	0	0
0.73	0.9	0.82	0.94	0.85	0.69	0.71	0.7	0.76	0.77	0.8	0.67	0.77	0.75	0.82	0.69	0.78	0.79														0	67	1	1997	1	0	1	0	1	0	0	0	0	0	0	0	0	0	0
1.11	1.35	0.92	0.91	1.17	1.09	1.24	1.23	0.96	0.95	1	0.97	0.93	1.04	0.96	0.85	1.16	0.98														1	59	2	2004	1	1	1	0	1	0	0	0	0	0	0	0	0	0	0
1	1	0.99	0.88	0.93	0.75	0.9	0.81	0.86																							1	40	1	2014	0	0	1	0	1	0	0	0	0	0	0	0	0	0	0
0.96	0.99	1.39	1.45	0.91	0.97	0.96	1.35	0.95	1.11	0.95	1.24	1.2	1.23	1.2	1.3	1.24	1.25	1.31	1.57												1	64	7	1995	1	1	0	0	1	0	0	0	0	0	0	0	0	0	0
0.69	0.72	0.61	0.65	0.63	0.74	0.66	0.79	0.59																							0	41	2	1995	1	0	0	0	3	1	1	1	0	0	0	0	0	0	0
0.98	0.9	1.01	0.91	0.9	0.98	0.91	0.96	1.09																							1	30	1	2008	0	0	0	0	1	0	0	0	0	0	0	0	0	0	0
0.74	0.63	0.56	0.63																												0	29	2	2015	0	0	0	0	1	0	0	0	0	0	0	0	0	0	0
1.02	0.95	1.08	0.83	1.01	0.99	0.86	0.76	0.97	0.93	1																					1	31	2		1	0	0	0	3	0	0	0	0	0	0	0	0	0	0
0.64	0.8	0.83	0.65	0.74	0.86	0.84	0.75	0.99																							1	58	2	1998	1	1	1	0	1	0	0	0	0	0	0	0	0	0	0
1.04	1.26	1.12	1.32	1.18	1.12	0.92	0.86	1.3	1.2	1.04	1.52	1.21	1.37	1.35	1.23	1.17	1.16	1.13	1.02	0.97	1.17	1.17									1	63	1	2011	1	0	1	0	1	0	0	0	0	0	0	0	0	0	0
0.94	0.99	0.81	1.18	0.94	0.77	1	0.91	1	0.95	0.97	1.1	1	1.04	0.96	1.23	0.87	1.03	0.97													1	42	1	2006	0	0	1	0	1	0	0	0	0	0	0	0	0	0	0
1.33	1.12	1.45	1.14	1.57	1.48	1.49	1.21	1.57	1.46	1.79	1.95																				1	35	2	2000	0	0	0	0	1	0	0	0	0	0	0	0	0	0	0
0.8	0.93	0.93	1	1.16	0.92																										1	47	3	2014	0	0	0	0	1	0	0	0	0	0	0	0	0	0	0
1.12	0.92	1.15	1.07	0.99	0.94																										1	51	2	2000	1	0	0	0	2	0	0	0	0	0	0	0	0	0	0
0.97	1.03	0.85	0.83	0.83	0.96	1.01	0.86	0.89	0.99	0.81	0.93	0.91	0.99	0.95	0.9																1	44	1		1	0	0	0	3	0	0	0	0	0	0	0	0	0	0
0.87	1.04	1.13	0.97	1.1	1	1.07	0.96	1.1	0.96	0.97	0.85	0.9	0.93	0.95	1.02	1.05															0	47	2	2007	0	1	0	0	3	0	0	0	0	0	0	0	0	0	0
0.94	0.87	0.86	0.92	0.96	0.87	0.88	0.89	0.96	0.88	0.92	0.77	0.86	0.81	0.9																	0	54	2	1998	0	0	0	0	3	0	0	0	0	0	0	0	0	0	0
1	0.91	1.21	1.02	1.07	1.01	1.08	1.13	1.1	1.02	1.1	1.2	0.97	0.93	0.89																	1	56	2	1991	1	1	1	0	3	0	0	0	0	0	0	0	0	0	0
1.24	1.08	1.42	1.35	1.2	1.37	1.29	1.3	1.29	1.12	1.28	1.36	1.26	1.24	1.3	1.41	1.45	1.32	1.23	1.25	1.34	1.28										1	59	1	2004	0	0	1	0	2	1	0	1	0	0	0	0	0	0	0
1.29	1.36	1.42	1.23	1.26	1.37	1.23	1.46	1.24	1.28	1.32	1.32	1.19	1.17	1.26	1.15																1	44	2	1996	1	0	0	0	1	0	0	0	0	0	0	0	0	0	0
0.84	0.71	1.02	0.81	0.82																											1	53	1	1989	0	0	0	0	2	0	0	0	0	0	0	0	0	0	0
1.03	0.86	0.93	0.97	0.98	0.79	0.9	0.84	0.79																							1	47	1	2002	0	0	0	0	3	0	0	0	0	0	0	0	0	0	0
1.08	1.15	0.9	0.97	0.92	0.97	0.93	0.77	1	0.97																						1	44	2	1992	1	0	1	0	3	0	0	0	0	0	0	0	0	0	0
0.96	0.84	0.85	0.87	0.85	0.8	0.86	0.82	1.13	0.83	0.83																					0	58	2	2002	0	0	0	0	1	0	0	0	0	0	0	0	0	0	0
0.96	0.87	0.96	1.04	1.01	0.94	0.8																									1	54	1	2015	0	0	0	0	2	0	0	0	0	0	0	0	0	0	0
1.25	1.05	1.14	1.17	1.17	1.09	1.33	0.98	0.98	1.26																						1	42	2	1989	0	0	0	0	3	0	0	0	0	0	0	0	0	0	0
0.93	0.77	0.62	0.67	0.68	0.66	0.65	0.71	0.72	0.66	0.72	0.77	0.72																			0	55	2	1994	1	1	0	0	1	0	0	0	0	0	0	0	0	0	0
0.92	0.86	1.01	0.93																												1	36	2	2012	0	0	0	0	3	0	0	0	0	0	0	0	0	0	0
0.92	0.9	0.8	0.88	1.05	0.78	0.85	0.74	0.72	0.69	0.72	0.76	0.73	0.71	0.7	0.79	0.86	0.69	0.88	0.71	0.68											0	54	2	1993	0	0	0	0	3	0	0	0	0	0	0	0	0	0	0
0.92	0.9	0.83	1.06	0.81	0.93	0.92	0.95	1.04	0.93	1.1	1.18	1.27	1.43																		1	54	1	2001	0	0	1	0	2	0	0	0	0	0	0	0	0	0	0
1.02	1.25	1.35	1.1	1.23	1.11	1.24																									1	41	1	2013	1	0	0	0	1	0	0	0	0	0	0	0	0	0	0
0.8	0.78	0.76	0.79	0.83	0.82	0.78	0.7	0.73	0.69	0.75	0.67	0.7	0.73	0.65	0.8	0.66	0.71														0	35	2	2008	1	0	0	0	1	0	0	0	0	0	0	0	0	0	0
1.08	0.85	1	1.02	1.61	1.61	1.39	1.28	1.33	1.36																						1	47	1	1996	0	0	1	0	3	0	0	0	0	0	0	0	0	0	0
1.4	1.18	1.19	1.41	1.34	1.77	1.22	1.05	1.17	1.04	1.12	1.26	1.2	1.19	1.42	1.12	0.99	1	1.03													1	51	2		1	0	0	0	1	0	0	0	0	0	0	0	0	0	0
0.73	1.11	0.87	0.94	0.84	0.98	0.8	0.8	0.84	0.99	0.78	0.82	0.92	0.86	0.76	0.73																1	38	1	2004	0	0	0	0	3	0	0	0	0	0	0	0	0	0	0
0.97	0.83	0.82	1.01	0.8	0.7	0.75	0.89	0.65																							1	48	1	2002	0	0	0	0	2	0	0	0	0	0	0	0	0	0	0
14.8	14.45	15.24	12.59	6.3	8.41	8.35	12.15	6.74	9.76																						1	50	2		1	0	1	0	3	0	0	0	0	0	0	0	0	0	0
0.77	0.8	0.82	0.76	0.78	0.8	0.67	0.7	0.66	0.74	0.72	0.75	0.78	0.74	0.76	0.87	0.68	0.72	0.79													1	44	1	1998	0	0	0	0	3	0	0	0	0	0	0	0	0	0	0
0.96	1.03	0.94	1.05	0.96	1.19	0.89	0.82	0.9	0.92	0.97	1.02	0.9	1.05	0.79	11.6	1.2	1.03	1.11	1.12												1	56	1	1990	1	1	1	0	1	0	0	0	0	0	0	0	0	0	0
1.1	0.88	0.78	0.78	1.22	0.91	0.88	0.96	0.92	0.92	1.08	1.18	1.32																			1	54	1	2002	1	1	0	0	1	0	0	0	0	0	0	0	0	0	0
0.61	0.78	1.2	0.95	0.9	0.85	0.99	0.88																								1	41	1	1997	0	0	0	0	3	0	0	0	0	0	0	0	0	0	0
0.99	1.12	1.03	0.9	0.88	0.75	0.92	0.96	1.01	1.02	1.06	1.12																				1	58	2	2005	1	1	1	0	1	0	0	0	0	0	0	0	0	0	0
1.01	1.03	1.01	1.17	1.05	0.95	1.01	0.96	0.99	0.86	0.92	0.9	0.95	1.02	0.94	1.06	0.98	0.91	0.9	1.07												1	35	1	2001	0	0	1	0	2	0	0	0	0	0	0	0	0	0	0
0.66	0.74	0.74	0.69	0.68	0.63	0.78	0.62																								1	41	1	2008	0	0	1	0	1	0	0	0	0	0	0	0	0	0	0
0.77	0.75	0.74	0.83	0.8	0.8	0.74	0.81	0.89	0.84	0.86	0.81	0.93																			1	50	1	2008	1	0	1	0	1	0	0	0	0	0	0	0	0	0	0
1.01	1.29	0.97	1.05	1.01	1	1.15	0.96	0.94	1.01	1.11	1.06	0.89	0.9	0.78																	1	43	2	2013	0	0	0	0	1	0	0	0	0	0	0	0	0	0	0
0.8	0.89	0.7	0.81																												0	35	1	2005	0	0	0	0	1	0	0	0	0	0	0	0	0	0	0
1.23	1.28	1.19	1.08	1.17	1.05	1.03	1.19	0.86	0.91																						1	51	2	1993	0	0	1	0	3	0	0	0	0	0	0	0	0	0	0
1.08	1.15	0.98	0.99	0.94	1.06	1.05	1.02	0.95	1.05	1.13	1.06	1.08	1.17	1.23	1.08																1	45	2	1989	1	0	0	0	2	0	0	0	0	0	0	0	0	0	0
1.06	0.93	1.12	1.16	1.11	0.97	1.11	1.13	1.13	1.19	1.03	1.2	1.16	0.97	1.06	1.21	1.06	1.23														1	42	1	2008	0	0	0	0	1	0	0	0	0	0	0	0	0	0	0
1.06	1.06	0.99	1	1.04	0.98	0.98	0.99	1.08	1.07	1.03	0.9																				1	56	1	2013	1	0	1	0	3	0	0	0	0	0	0	0	0	0	0
1.03	1.02	0.96	1.01	0.92	1.1	1	1.28	1.02	1.08	1.1	1.17	1	0.96	0.88																	1	51	2	1996	0	1	0	0	1	0	0	0	0	0	0	0	0	0	0
0.97	0.92	0.89	0.94	0.87	0.84	0.93	0.88	0.96	0.86	0.9	0.79	0.93	0.75																		1	52	1	1998	0	0	0	0	3	0	0	0	0	0	0	0	0	0	0
1	1.18	0.91	1.06	1.1	1.02	1.07	0.93	0.98	0.96	0.88	1.05	1.05	0.95	0.99	1.06	0.9															1	48	1	2006	1	0	0	0	3	0	0	0	0	0	0	0	0	0	0
0.9	1.02	0.87	0.82	0.98	0.88	1.08	1.13	1.11	1.03																						1	44	1	2005	0	0	1	0	1	0	0	0	0	0	0	0	0	0	0
1.24	1.16	1.45	1.66	2.24	3.22	7.34																									0	48	2	2013	0	1	0	0	1	0	0	0	0	0	0	0	0	0	0
1.1																															1	38	1	2015	1	0	0	0	3	0	0	0	0	0	0	0	0	0	0
0.82	0.73	0.79	0.67	0.76	0.77	0.72	0.68	0.64	0.69	0.78	0.79	0.7	0.73	0.55																	1	39	1		0	0	1	0	3	0	0	0	0	0	0	0	0	0	0
0.87	1.21	1.31	0.79	0.74	0.81	0.69	0.79																								0	52	2		0	0	1	0	1	0	0	0	0	0	0	0	0	0	0
1.02	0.99	1.14	1.14	1.15	1.08	1.13	1.3	1.32	1.24	1.21	1.2	1.19	1.33	1.26	1.3	1.2	1.29	1.36	1.21	1.1	1.22										1	52	1	2008	0	0	0	0	2	0	0	0	0	0	0	0	0	0	0
1.15	1.37	1.43	1.17	1.24	1.08	1.18	1.3	1.27	1.15	1.29	1.23	1.33																			1	62	2	2012	0	0	1	0	1	0	0	0	0	0	0	0	0	0	0
0.86	0.97	1	0.86	0.85	0.76	0.76	0.83	0.87	0.8	0.85	0.82	0.8	0.87	0.87	0.85	0.79	0.82	0.81													1	52	1	2008	0	0	1	0	1	0	0	0	0	0	0	0	0	0	0
1	1.16	1.13	0.97	0.97	1.03	1	1.24	1.02	0.94	1.02	1	1.15	1.07	0.96	1.08	1.04	0.98	1.07	1.13												1	51	2	2005	0	0	0	0	1	0	0	0	0	0	0	0	0	0	0
0.91	0.89	0.89	0.77	0.91	0.77	0.82	0.9	0.8	0.86	0.84	0.8	0.7	0.72																		1	31	1	2008	0	0	0	0	3	0	0	0	0	0	0	0	0	0	0
1.87	1.94	1.8	1.67	2.05	1.74	1.83	2.13	1.49	1.43	1.55	1.66	1.49	1.65	1.62	1.58	1.71	1.54	1.28													1	64	1		1	0	0	0	1	0	0	0	0	0	0	0	0	0	0
1.44	1.19	1.35	1.14	1.65	1.18																										1	30	2	2013	0	0	0	0	3	0	0	0	0	0	0	0	0	0	0
0.98	1.26	1.03	1.01	0.75																											1	47	1	1989	0	0	0	0	3	0	0	0	0	0	0	0	0	0	0
1.11	1.06	1.06	1.07	1.15	0.85	1.01	1.17	0.98	1.07	0.93	0.94	1.08	1.03	1.03	0.98	0.84	0.97	0.93													1	36	1		0	0	0	0	3	0	0	0	0	0	0	0	0	0	0
1.02	0.91	1.03	1.2	0.89	1.12	0.97	1.05	1.01	0.94	1.06	1.03	0.96	1.04	1.08	0.94	1.11	1.22	1.12	1.1	1.08	1.16	0.94	1.03	1.09	1.13	0.96					1	38	1	2001	0	0	0	0	3	0	0	0	0	0	0	0	0	0	0
1.01	0.97	0.92	1.01	1.01	0.87	0.92	0.91	0.93	0.93	0.89	1.02																				0	45	2	1993	1	0	0	0	1	0	0	0	0	0	0	0	0	0	0
0.98	1.17	1.1	0.97	0.91	1.29	0.86	1.25	1.09	1.1	0.91	1.02	0.99	0.84	1.02	0.87	0.86															1	49	1	1992	0	0	0	0	1	0	0	0	0	0	0	0	0	0	0
0.77	0.73	0.79	0.67	0.88	0.75	0.66	0.75	0.71	0.64	0.59	0.65	0.67	0.67	0.59	0.62	0.74	0.69	0.69	0.62												0	53	2		0	0	0	0	1	0	0	0	0	0	0	0	0	0	0
0.94	0.91	1.08	1.13	1.24	1.07	0.96	0.94	1.03	1.01	1.12	1.19	0.98	0.99																		1	50	1	1994	0	0	1	0	1	0	0	0	0	0	0	0	0	0	0
0.75	0.68	0.86	0.76	0.68	0.71	0.7	0.75	0.69	0.76	0.76	0.88	0.8	0.65	0.78	0.77	0.73	0.67	0.65	0.85												1	41	2	2005	0	0	0	0	1	0	0	0	0	0	0	0	0	0	0
0.89	0.89	0.94	0.74	0.96	0.79	0.68	0.73	0.71	0.66	0.81	0.71	0.71	0.67	0.74	0.8	0.72	0.67	0.93													1	37	1	2008	0	0	0	0	3	0	0	0	0	0	0	0	0	0	0
1.25	1.2	1.32	1.21	1.1	1.08	1.16	1.17	1.29	1.46	1.43	1.33	1.25																			1	52	1	2008	0	0	1	0	1	0	0	0	0	0	0	0	0	0	0
1.77	1.58	1.55	1.59	1.54	1.28	1.36	1.5	1.37	1.36	1.34	1.25	1.88	1.67	1.24																	1	68	2		1	1	1	0	1	0	0	0	0	0	0	0	0	0	0
0.75	0.69	0.73	0.68	0.69	0.8	0.7	0.72	0.68	0.66	0.55	0.6	0.72	0.89	0.62	0.74	0.61	0.68	0.71													0	47	2	2004	0	0	1	0	1	0	0	0	0	0	0	0	0	0	0
1.11	1.21	0.97	1.15	1.08	1.34	1.29	1.21	1.1	1.17	1.22	1.21	1.16																			1	48	2	2008	0	0	1	0	1	0	0	0	0	0	0	0	0	0	0
1.13	0.89	1.11	1.23	0.9	0.92	0.81	0.91	1.02	0.84	1.08	0.82	0.95																			1	45	3	2013	0	0	0	0	3	0	0	0	0	0	0	0	0	0	0
1.05	0.95	0.96	0.92	0.91	0.88	0.88	1.1	1.1	0.9	0.86	0.96																				1	62	1	1982	1	0	0	0	3	0	0	0	0	0	0	0	0	0	0
1.15	1.02	1.06	1.09	1.09	1.05	1.15	1.03	1.1	1.05	1.06																					1	55	1	1998	0	0	1	0	3	0	0	0	0	0	0	0	0	0	0
0.9	0.82	1.08	1.14	0.92																											1	67	1	2015	1	0	1	0	1	0	0	0	0	0	0	0	0	0	0
1.07	1	1.07	1.06	1	1.01	1.01	0.96	1.45	1.11	1.02	1.11	1.1	0.98	1.09	1.11	0.99	1.19	1.27	1.1	1.07											1	66	2	1996	1	0	1	0	1	0	0	0	0	0	0	0	0	0	0
0.9	0.98	1.14	1.15																												1	40	2	2008	1	0	0	0	1	0	0	0	0	0	0	0	0	0	0
0.97	1.03	1.05	1	1.01	1.22	0.99	1.02																								1	42	2		0	0	0	0	2	0	0	0	0	0	0	0	0	0	0
1.25	1.1	1.25	1.49	1.17	1.86	10.23	11.03	7.47	4.73	3.59	2.94	2.71	2.72	2.61	1.99	2.1	2.48	2.08	2.11												1	48	1	2008	1	0	0	0	1	0	0	0	0	0	0	0	0	0	0
1.21	1.31	1.2	1.19	1.27	1.38	1.22	1.25	1.38	1.43	1.11																					1	67	3	1990	0	1	1	0	1	1	0	1	0	0	0	0	0	0	0
1.19	1.33	1.26	1.33	1.24	1.16	1.05																									1	47	2		0	0	0	0	3	0	0	0	0	0	0	0	0	0	0
1.01	0.99	0.89	0.87	0.96	1	0.99	0.99	0.97	0.83	0.91	1.12	1.1	0.98	1.04	1																0	40	2	1997	0	0	1	0	3	0	0	0	0	0	0	0	0	0	0
0.76	0.72	0.66	0.63																												0	57	2	2016	1	1	1	0	1	0	0	0	0	0	0	0	0	0	0
1.19	1.04	1.06	1.41	1.53	1.29	0.7	1.13	1.49	1.67	1.56	1.33	1.32	1.3	1.18	1.19	0.96	1.05	1.02	1	0.96	1.13	1.18	1.17	1.12	1.23						1	65	1	1985	1	1	1	0	2	0	0	0	0	0	0	0	0	0	0
1.05	1.55	1.18	1.4	1.33																											1	53	1	1990	1	1	1	0	1	0	0	0	0	0	0	0	0	0	0
1.21	1.14	1.12	1.09	0.95	1.03	1.03	1.12																								1	39	1	1994	0	0	0	0	3	0	0	0	0	0	0	0	0	0	0
1.39	1.48	1.33	1.49	1.43	1.5	1.52	1.43	1.65	1.44	1.59	1.22	1.62	1.67	1.69	1.76	1.4															1	48	1	2008	1	0	0	1	1	0	0	0	0	0	0	0	0	0	0
0.75	0.69	0.78	0.6	0.6	0.6																										0	45	1	2013	0	0	0	0	3	0	0	0	0	0	0	0	0	0	0
1.02	1.29	1.05	1	1.04																											1	53	1	1989	0	0	1	0	1	0	0	0	0	0	0	0	0	0	0
4.53	3.49	3.6	3.92	1.67	1.5	1.4	1.41	1.33	1.37	1.22	1.19	1.3	1.34	1.32	1.2	1.17	1.35														0	54	1	2005	1	0	0	0	1	0	0	0	0	0	0	0	0	0	0
1.12	0.91	1.32	1.32	1.08	1.06	1.14	1.32	1.15	1.02	1.12	1.31	1.14	1	1.19	1.03	0.97	1.08	1.16	0.93												1	42	1		0	0	0	0	2	0	0	0	0	0	0	0	0	0	0
1.08	1.21	1	1.17	1	1.17	1.17	1.07	1.09	0.96	1.14																					1	35	6	2014	1	0	0	0	3	0	0	0	0	0	0	0	0	0	0
0.73																															1	33	1	2015	0	0	0	0	3	0	0	0	0	0	0	0	0	0	0
1.15	1.15	1.15	1.15	1.19	1.03	1.01	1.17	0.99	1.21	0.87	1.08																				1	54	2	2000	1	0	0	0	3	0	0	0	0	0	0	0	0	0	0
0.78	0.94	0.81	0.74	0.8	0.86	0.85	0.77																								1	52	1	1995	0	0	0	0	2	0	0	0	0	0	0	0	0	0	0
0.78	0.72	0.73	0.74	0.82	0.75	0.83	0.84	0.75	0.78	0.83	0.78																				0	44	2	2007	0	0	0	0	1	0	0	0	0	0	0	0	0	0	0
0.92	0.88	0.82	0.7	0.89	0.8	0.82	0.78	0.84	0.85	0.8	0.81	0.8																			1	29	1	2008	0	0	0	1	1	0	0	0	0	0	0	0	0	0	0
1.01	0.91	1.11	0.86	1.19	0.93	1.09	1	1.04	0.95	0.94	1.02	1.09	1.36	1.43	1.13	1.24	1.47	1.14													1	56	1		0	0	1	0	1	0	0	0	0	0	0	0	0	0	0
1.12	1.07	1.15	1.11	1.08	0.94	0.98	1.03	1.04	1.06	0.95	1.14	0.98	1	1.02	1.13	0.9	1.13	1													1	55	1		1	0	1	1	2	0	0	0	0	0	0	0	0	0	0
0.79	0.81	0.9	0.99	1.04	0.84	0.74	0.82	0.85	0.9	0.74	0.79	0.8	0.82	0.73	0.78	0.79	0.72	0.86	0.94	0.91											1	43	2	2012	0	0	0	0	1	0	0	0	0	0	0	0	0	0	0
0.71	0.91	0.85	0.81	0.79	0.73	0.79	0.74	0.75	0.75	0.84	0.85	0.84	0.85																		1	36	1	2008	0	0	0	0	3	0	0	0	0	0	0	0	0	0	0
1.19	1.08	1	1.3	1.11	1.22	1.37	1.1	4.12	3.29	3	1.88	1.9	1.97																		1	69	1	2005	1	0	0	0	2	1	0	1	0	0	0	0	0	0	0
0.81	0.93	1.01	0.9	0.88	0.83	1.03	1.22	0.92	1.04	1.12	1.17	1.17	1.21	1.28	0.98	1.14	1.21	1.08	1.37												1	55	7	1991	0	0	0	1	3	0	0	0	0	0	0	0	0	0	0
1	1.05																														1	44	2	2015	0	0	0	0	1	0	0	0	0	0	0	0	0	0	0
0.84	0.84	0.89	0.9	1.01	0.83	0.96	0.92																								1	31	2		0	0	0	0	3	0	0	0	0	0	0	0	0	0	0
0.83	0.92	1.03	1.13	0.93	0.96	0.95	0.98	0.95	1.25	1.19	1.36	1.1	1.29	1.22	1.12	1.31	1.14	1.13	1.23	1.35	1.29	1.47	1.16	1.17							1	70	2	1999	1	1	0	0	3	0	0	0	0	0	0	0	0	0	0
1.34	1.26	1.23	1.37	1.23	1.32	1.19	1.5	1.45	1.31	1.64	1.61	1.39	1.25	1.32	1.4	1.28	1.11	1.15	1.42	1.24											1	49	1	2008	0	0	1	0	1	0	0	0	0	0	0	0	0	0	0
1.1	1.12	1.18	1.12	1.15	1.05	1.24	1.22																								1	61	2	1984	0	0	0	0	3	0	0	0	0	0	0	0	0	0	0
0.96	0.86	0.9	0.92	0.98	0.83	0.81	0.87	1.05	1.03	0.95	0.97	0.84	0.77	0.85	0.88	0.83	0.76	0.85	0.81	0.88	0.82										1	61	2	1999	1	1	1	0	3	0	0	0	0	0	0	0	0	0	0
0.9	0.93	1.04	0.98	1.01	1.07	0.97	1.04	1.01	0.94	0.99																					1	32	2	2013	1	0	0	0	1	0	0	0	0	0	0	0	0	0	0
0.95	0.95	0.97	1.05	0.87	0.94	0.84	0.82	0.83	1.68	0.87	0.78	1.19	0.87	1.56	0.99	1.03	1.1	0.87													0	55	2	2003	1	1	0	0	3	0	0	0	0	0	0	0	0	0	0
0.8	0.7	1.17	0.91	0.9	1.12	0.67	0.74	0.88	0.79	0.85	0.94	0.77	0.9	0.82	0.88	0.77															1	43	1	2005	0	0	1	0	1	0	0	0	0	0	0	0	0	0	0
0.96	0.98	0.9	0.99	0.8	0.67	0.93	0.82	0.9	0.71	0.76	0.75	0.78	0.78	0.86	0.86	0.93	0.84	0.9	0.9												0	52	2	1997	1	0	0	0	1	0	0	0	0	0	0	0	0	0	0
1.33	1.21	1.36	1.27																												1	47	1	2015	0	1	1	0	1	0	0	0	0	0	0	0	0	0	0
1.46	1.22	1.28	1.23	1.17	1.24	1.23	1.18	1.4	1.16	1.17	1.17	1.12	1.26	1.32																	1	28	2		0	0	0	0	2	0	0	0	0	0	0	0	0	0	0
1.05	1.09	1.15	0.99	0.97	1.07	1.06	0.96	1.08	1.25	1.06	1.03	0.99	1.05	1.08	1.03	1.05															1	63	1		0	0	0	1	1	0	0	0	0	0	0	0	0	0	0
0.77	0.78	0.69	0.81	1.08	0.7	0.73	0.73																								1	59	7	2014	0	1	0	0	2	0	0	0	0	0	0	0	0	0	0
0.95	0.92	0.85	0.86	1.13	1.04	1	1.03	1.01																							1	35	2	1999	0	0	0	0	1	0	0	0	0	0	0	0	0	0	0
0.82	0.77	0.78	0.89	0.89	0.89	0.73	0.79	0.79	0.77	0.63	0.82	0.9	0.89	0.76	0.74																1	45	1	2008	0	0	1	0	2	0	0	0	0	0	0	0	0	0	0
0.99	0.97	0.91	0.96	0.91	0.82	0.9	0.78	0.73	0.86	0.77	0.93	0.75	0.94	0.86																	1	47	1	2001	0	0	1	0	3	0	0	0	0	0	0	0	0	0	0
1.09	1.02	1.1	1.04	1.23	0.91	1.03	0.95	0.89	1.08	0.98	0.97	0.89	0.87	1.02	0.92	1	0.86	1	1												1	53	1	2007	1	0	0	0	1	0	0	0	0	0	0	0	0	0	0
0.9	0.9	0.96	1	1.05	0.97																										1	41	1	2014	0	0	0	0	1	0	0	0	0	0	0	0	0	0	0
1.43	1.5	1.61	2.01	2.21	2.22	1.91	2.21	2.74	3.19	3.11	2.66	2.92	2.57	2.7	2.63	2.29	2.26	2.17	2.02	2.01	2.14	2.06	1.92	2.01	2.03	1.97					1	56	1	2001	1	0	0	0	1	0	0	0	0	0	0	0	0	0	0
0.99	1.08	1.01	0.8	1.06	1.02	0.93	1.2	0.99	0.96	1.06	0.84																				1	51	7	2008	0	0	0	0	1	0	0	0	0	0	0	0	0	0	0
1.08	1.45	1.18	1.32	1.27	0.91	1.13	1.03	1.13	1.11	1.03	1.17	1.15	0.93	1.12	1.09																0	44	2	1999	0	0	0	0	2	0	0	0	0	0	0	0	0	0	0
1.4	1	0.97	1.16	1.01	1.14	1.02	1.26	1.1	1.11	1.08																					1	45	2	1999	0	0	0	0	3	0	0	0	0	0	0	0	0	0	0
1.39	1.27	1.32	1.26	1.38	1.3	1.55	1.38	1.48	1.29	1.23	1.39	1.43	1.66	1.71	1.26	1.26															1	51	2	1991	1	0	1	0	3	1	0	0	0	0	0	0	0	1	0
0.68	0.75	0.73	0.76																												1	52	1	2008	1	1	1	0	1	0	0	0	0	0	0	0	0	0	0
1.05	1.23	1.23	1.27	1.1	1.27	1.63	1.23	1.54	1.36	1.38	1.69	1.55	1.42	1.38	1.59																1	58	1	1985	1	0	0	0	1	0	0	0	0	0	0	0	0	0	0
0.99	0.99	0.83	0.99	1	0.8	0.94	0.77	1.04	0.88	0.84	0.85	0.83	0.91	0.8	0.74	0.73	0.66	0.75													1	58	1	1986	0	0	1	0	3	0	0	0	0	0	0	0	0	0	0
0.8	1.05	1.11	1.14	1	1.03	0.95	1	1.02	1.14	1.11	1.18	1.05	1	1.01	1.17																1	37	1		0	0	1	0	2	0	0	0	0	0	0	0	0	0	0
1.12	1.11	1.18	1.41	1.13	1.13	1.1	1.02	1.21	1.31	1.07	1.14	1.08	0.94	1	1.1	1.07	1.03	1.02													1	43	1	2001	0	0	0	0	3	0	0	0	0	0	0	0	0	0	0
1.09	0.97	1.03	1.44	0.94	0.83	0.81	0.9	0.83	0.81	0.76	0.6	0.89	0.74	1.17	1.26	0.8	0.83	0.7	1.06	0.95	0.77	0.86	0.86								1	47	1	2003	0	1	1	0	3	0	0	0	0	0	0	0	0	0	0
0.64	0.63	0.8	0.6	0.75	0.59	0.72	0.83	0.73	0.85	0.78	0.8																				0	47	2	2001	0	0	1	0	1	0	0	0	0	0	0	0	0	0	0
1.08	1.13	1.13	1.19	1.27	1.32	1.38	1.36																								1	59	2	1990	0	0	0	0	3	0	0	0	0	0	0	0	0	0	0
1.43	1.26	1.48	1.5	1.12	1.13	1.42	1.16	1.16	0.98	1.28	1.03	1.12	1	1.06	1.02	1.02	1.06	1.11	0.84												1	58	2	2001	1	0	0	0	3	0	0	0	0	0	0	0	0	0	0
0.87	0.86	0.96	0.92	0.81	0.6	0.8	0.78	0.76	0.72	0.79	0.82	0.95	0.66	0.75	0.8	0.67	0.69														1	46	1	1999	0	1	1	0	1	0	0	0	0	0	0	0	0	0	0
1.11	0.94	1.05	0.87	0.97	0.95	0.91	0.92	0.9	0.97	0.96	0.93																				1	58	1	1996	0	0	0	0	1	0	0	0	0	0	0	0	0	0	0
1.09	1.21	0.88	0.98	0.92	0.95	0.98	1	0.86	0.97	0.96	0.94	1.02	1.04	1	0.86	0.95	1.06														0	52	7		1	1	1	0	1	0	0	0	0	0	0	0	0	0	0
1.03	0.95	1.11	0.94	0.93	0.9	0.9	0.91	1	0.96	0.98	0.9	0.94	0.98	0.97																	1	49	1	2007	0	0	0	0	1	0	0	0	0	0	0	0	0	0	0
1.3	1.3	1.11	1.1	1.24	1.14	1.09	1.08	1.15	1.19	1.19	1.3	1.3	1.29	1.27	1.34																1	45	2	2005	1	1	0	0	1	0	0	0	0	0	0	0	0	0	0
0.96	1.06	0.8	0.84	0.9	0.88	1.03	1.04	0.73	0.89	0.9	0.91	0.87	0.88																		1	36	1	2007	0	0	1	0	3	0	0	0	0	0	0	0	0	0	0
4.27	10.12	3.71	6.59	9.82																											1	56	2	2015	1	0	0	0	3	0	0	0	0	0	0	0	0	0	0
1.08	1.19	1.09	1	1.18	0.9	0.9	0.98	0.86	1	1.07	0.92	0.79	1.14	0.94																	1	32	1		1	0	0	0	1	0	0	0	0	0	0	0	0	0	0
0.94	0.88	0.97	0.86	0.85	0.8	0.81	0.94	0.97	0.79	1.2	0.92																				1	46	1	2004	0	0	0	0	3	0	0	0	0	0	0	0	0	0	0
1.18	1.23	1.18	1.25	1.42	1.11																										1	46	2	2001	1	0	0	0	1	0	0	0	0	0	0	0	0	0	0
1.25	1.29	1.13	1.25	1.01	1.08	0.98	0.98	1.34	1.11	1.18	1.21	1.3	1.31	1.14	1.12																1	47	1	1994	0	0	0	0	2	0	0	0	0	0	0	0	0	0	0
1.13	1.12	1.02	0.95	0.89	0.92	1.1	0.95	1	0.99	0.91	1.06	0.92	1.06	1.03	0.99	1.02	1.05	0.98	0.98	1.23											1	66	1	2011	1	0	1	0	1	0	0	0	0	0	0	0	0	0	0
0.9	1.21	0.94	0.93	0.96	1.32	0.9																									1	31	2		0	0	0	0	1	0	0	0	0	0	0	0	0	0	0
1.01	0.99	0.9	0.82	0.92	1.17	1.01	0.92	0.94	1.13	1.14	0.88																				1	31	1	2008	0	0	0	0	1	0	0	0	0	0	0	0	0	0	0
0.92	0.83	0.89	0.81	0.83	0.84	0.91	0.93	0.93	0.82	0.9	0.97	0.89	0.86	0.86																	1	30	2	2015	0	0	0	0	3	0	0	0	0	0	0	0	0	0	0
1.5	1.13	1.06																													1	39	1	2006	0	0	0	0	3	0	0	0	0	0	0	0	0	0	0
1.22	1.1	0.95	1.08	1.05	1.18	1.06	1.07	1.04	1.33	1.06	0.92	0.9	2.03	1.06	1.04																1	47	1	2003	1	0	0	0	1	0	0	0	0	0	0	0	0	0	0
1.13	1.18	1.1	1.3	0.99	1.14	1.27	1.1	0.85	1.32	1.14	1.11	1.49	1.73	1.46	1.64	1.69	1.56	1.42	2.09												1	63	4	1987	1	1	1	0	1	0	0	0	0	0	0	0	0	0	0
0.92	0.6	0.47	0.51	0.45	0.45	0.44	0.55	0.45	0.55	0.51	0.44	0.43	0.45	0.4	0.47	0.53	0.56	0.47	0.56	0.5											0	70	2	2015	1	1	0	0	1	0	0	0	0	0	0	0	0	0	0
1.12	1.16	1.01	1.27	1.17	1.18	1.25	1.41	1.32	1.15	1.45	1.22	1.12	0.93																		1	39	1		0	0	0	0	3	0	0	0	0	0	0	0	0	0	0
1.06	1.11	1.34	1.18																												1	40	2	2015	1	1	0	0	2	0	0	0	0	0	0	0	0	0	0
0.87	0.76	0.8	0.87	0.88	0.86	0.82	0.84	0.91	0.76																						1	51	1	2013	1	0	0	0	1	0	0	0	0	0	0	0	0	0	0
0.98	0.99	0.95	1.04	0.92	0.88	0.89	0.86	0.72	0.9	0.81	0.84	0.91	0.98	0.89	0.94	0.87	0.78	0.94	0.95	0.95											1	45	1	2008	0	0	0	0	1	0	0	0	0	0	0	0	0	0	0
1.24	1.45	1.46	1.27	1.25	1.29	1.22	1.19																								1	54	1	2015	1	0	0	0	1	0	0	0	0	0	0	0	0	0	0
1.15	1.01	0.98	1	0.9	1.06	1.02	1.15	1.16	1.15	1.34	1.15																				1	52	1	2014	0	0	0	0	1	0	0	0	0	0	0	0	0	0	0
1.18	1.03	1.19	1.02	1.01	1	1.13	1.27	1.1	1.1	1.11	1.08	1.11	1.03	1.25	1.08	1.05	1.1														1	47	1	2002	1	0	1	0	1	0	0	0	0	0	0	0	0	0	0
1	0.94	0.91	1.16	1.04	1.01	1.02	1.12	1.09	0.96	0.92																					1	28	1	2009	0	0	0	0	3	0	0	0	0	0	0	0	0	0	0
1.51	1.4	1.43	1.27	1.34	1.37	1.34	1.47	1.39	1.24	1.18	1.26	1.15	0.99	1.19	1.25	1.38	1.4	1.41	1.32												1	51	2		1	0	0	0	3	0	0	0	0	0	0	0	0	0	0
0.9	0.92	1	0.97	0.92	0.92	0.9	0.95	0.85	1.01	0.91	1.02	0.87																			1	51	1	1999	0	0	1	0	1	0	0	0	0	0	0	0	0	0	0
0.94	0.98	0.85	0.78	0.92	0.81	0.81	0.86	0.9	0.82	0.92	0.91	1.04	0.76	0.83	0.98																0	48	2	2002	0	0	0	0	3	0	0	0	0	0	0	0	0	0	0
1.17	1.02	1.16	1.11	1.18	1.12	1.49	0.95	1.11	1.1	1.04	0.9	1.13	0.95	1	1.11																1	49	6	2002	0	0	1	0	3	0	0	0	0	0	0	0	0	0	0
1.01	0.85	1.03	1.18	0.92	0.94	0.96	0.8	0.74	0.95	0.97	0.92	0.96	0.94	0.81	0.95																1	42	2	1998	0	0	0	0	3	0	0	0	0	0	0	0	0	0	0
0.94	1.03	0.81	0.97	0.9	0.88	0.95	0.98	1.13	1	0.92																					1	45	1	2016	0	0	0	0	2	0	0	0	0	0	0	0	0	0	0
0.51																															0	45	1	2015	0	0	0	0	1	0	0	0	0	0	0	0	0	0	0
0.9	0.95	0.89	1.23	0.76	0.67	0.68	0.86	0.8	0.79	0.75	0.84	0.8	0.8	0.84	0.78	0.78	0.83	0.87													1	46	1	2009	0	0	1	0	2	0	0	0	0	0	0	0	0	0	0
1.07	1.06	0.74	0.74	0.78	1.12	0.94	0.81																								0	50	2	2014	0	0	0	0	3	0	0	0	0	0	0	0	0	0	0
0.66	0.82	0.72	0.79	0.63	0.8	0.6	0.75	0.72	0.82	0.68	0.81	0.64	0.56	0.69																	0	35	1	2001	0	0	0	0	1	0	0	0	0	0	0	0	0	0	0
0.92	1.1	1.12	1.11	1.05	1.07	0.91	0.93	0.87	0.88	0.86	0.95	0.92	0.9	0.89	0.97	1.49	0.88	0.88	0.91	0.8	0.86	0.95	0.87								0	62	1		1	1	1	0	1	0	0	0	0	0	0	0	0	0	0
1.09	1.3	1.25	0.97	1	0.91	1.03																									1	48	1	2008	0	0	1	0	3	0	0	0	0	0	0	0	0	0	0
1.16	1.04	0.99	1.07	1.07	1.05	0.97	1.2	0.98	1.01																						1	42	1		0	0	1	0	1	0	0	0	0	0	0	0	0	0	0
1.06	0.99	1.03	1.12	0.96	0.99	0.92	0.93	0.95	0.92	0.88	1.03	0.95	1.05	1.08	1.03	0.98	0.98	1	1.08												1	60	1	2012	0	0	0	0	1	1	0	0	0	0	0	0	0	1	0
1.09	0.89	0.7	0.83	0.86	0.73	0.86	0.92	1.09	0.82	0.68	0.86	0.7	0.76	0.7	0.63																1	47	1	2007	0	0	0	0	2	0	0	0	0	0	0	0	0	0	0
1.11	1.06	1.11	1.42	1.45	1.25	1.54	1.5	1.23	1.32	1.31	1.25	1.25	1.28																		1	37	1	2007	1	0	0	0	2	0	0	0	0	0	0	0	0	0	0
0.66	0.87	0.81	0.79	0.84	0.82	0.8	0.83	0.76	0.82	0.83	0.76	0.8	0.79	0.83	0.82	0.86	0.77	0.96	1.11	0.98											1	37	2	2008	0	0	0	0	1	0	0	0	0	0	0	0	0	0	0
1.09	1.27	1.07	1.13	0.96	0.97	1.03	1.02	0.97	1.29	1.03	0.99	1.22	1.09	1.09																	1	49	2	2002	0	0	0	0	1	0	0	0	0	0	0	0	0	0	0
0.71	0.64	0.68	0.63	0.62	0.65	0.66	0.7	0.56																							0	42	2	2015	1	0	1	0	1	0	0	0	0	0	0	0	0	0	0
1.25	0.93	1.08	1.09	1.04	0.99	0.87	0.92	0.92																							1	42	4	2001	0	0	0	0	3	0	0	0	0	0	0	0	0	0	0
1	1.06	1.04	1.05	0.88	0.91	0.87	1.12	0.93																							1	34	1	2008	0	0	0	0	1	0	0	0	0	0	0	0	0	0	0
1.3	1.03	0.93	0.89	0.95	1	0.92	0.89	0.89	0.87	0.98	0.87	0.92	0.91	0.86	0.87	0.86															1	34	1	2008	0	0	0	0	1	0	0	0	0	0	0	0	0	0	0
0.81	0.81	0.91	0.84	0.9	0.84	0.88																									1	32	1		0	0	0	0	1	0	0	0	0	0	0	0	0	0	0
0.84	1.16	1.04	0.89	0.88																											1	49	1	2015	0	0	0	0	1	0	0	0	0	0	0	0	0	0	0
1.12	1.13	1.11	1.08	1.22	1.1	1.17	1.17	1.19	1.21	1.12	1.27	1.08	0.98	1	1.12	1.12															1	45	2	1998	0	0	0	0	1	0	0	0	0	0	0	0	0	0	0
0.91	0.91	1.02	0.97	0.81																											0	42	1	2015	0	0	0	0	1	0	0	0	0	0	0	0	0	0	0
0.93	0.88	0.86	0.86	0.89	0.91	0.82	0.78	0.82	0.75	0.91	0.9	0.88	0.84	0.75																	1	26	1	2007	0	0	1	0	1	0	0	0	0	0	0	0	0	0	0
1.31	1.04	1.02	1.4	1.25	1.23	1.05	1.27	1.17	1.19																						1	50	2	1994	1	0	0	0	1	0	0	0	0	0	0	0	0	0	0
1.23	1.04	1.23	1.69	1.46																											1	35	2	2002	0	0	0	0	1	0	0	0	0	0	0	0	0	0	0
0.97	1.06	1.61	0.94	0.86	0.82	0.93	1.04	1	0.95	0.82	1.08	1.08	1.08	1.02	1.08	1.05	0.99														1	48	1	1998	0	0	1	0	2	0	0	0	0	0	0	0	0	0	0
1.15	1.28	1.42	1.34	1.25	1.17	1.22	1.17	1.19	1.19	1.18	1.09	1.18	1.04	1.17	1.09																1	51	2	1989	1	0	1	0	1	0	0	0	0	0	0	0	0	0	0
0.89	0.69	0.74	0.84	0.75	0.73	0.72	0.68	0.71	0.82	0.67	0.67																				1	38	1		0	0	0	0	3	0	0	0	0	0	0	0	0	0	0
0.94	0.97	0.92	0.94	0.95	0.83	0.98	0.9	0.84	0.89	0.84																					1	58	1	1989	0	0	0	0	1	0	0	0	0	0	0	0	0	0	0
0.8	0.78	1	1.24	1	1.03	1.12	1.13	1.1	1.02	1.07	1.02	1.05	1.19	1.08																	1	50	1	1993	0	1	1	0	1	0	0	0	0	0	0	0	0	0	0
0.77	0.84	0.78	0.71	0.9	0.81	0.64	0.66	0.76	0.74	0.82	0.66	0.72	0.8	0.61	0.67	0.71	0.73	0.73	0.73	0.75	0.8	0.75									0	32	1	2009	0	0	0	0	1	0	0	0	0	0	0	0	0	0	0
0.96	0.98	0.85	1.27	0.91	0.94	0.95	0.93	0.88	1.01	0.84																					1	29	1		0	0	1	0	1	0	0	0	0	0	0	0	0	0	0
1.01	1.07	1.05	0.93	1.08	0.91																										1	41	1	2008	0	0	0	0	3	0	0	0	0	0	0	0	0	0	0
1.38	1.08	1.16	0.94	0.94	0.99	0.84	0.91	0.94	0.98	0.93	0.91	1.05	0.88																		1	50	1	2001	1	1	1	0	2	0	0	0	0	0	0	0	0	0	0
1.21	1.21	1.23	1.34	1.18	1.16	1.18	1.09	1.11	1.09	1.23	1.26	1.07	1.09	1.25	1.11	1.09	0.98	1.13	1.18	1.06	0.95										1	61	2	1993	0	0	1	0	1	0	0	0	0	0	0	0	0	0	0
1.12	1.21	1.36	1.21	1.22	1.15	1.07	1.16	1.09	1.11	1.12	1.08	1.03	1.11	1.07	1.03	0.97	1.14	1.25													1	58	2	1988	1	0	1	0	1	0	0	0	0	0	0	0	0	0	0
0.55	1	0.86	1.02	1.06	0.93	1.02	0.97	1.03	0.99	1.22	1.01	0.82	1	0.95																	1	28	2	2010	0	0	0	0	1	0	0	0	0	0	0	0	0	0	0
1.04	1.01	1.09	0.87	0.94	1.13	0.88	0.93	0.9	0.97	0.87	0.89	1.01	1.04	1.03	0.89	1.03	1.02	0.99	1.18	0.91											1	36	1	2008	0	0	1	0	1	0	0	0	0	0	0	0	0	0	0
1.08	1.13	1.32	1.14	1.11	1.27	1.13	1.09	1.09	1.31	1.04	1.2	1.06	1.2	1.06	1.31	1.13	1.07														1	42	2	2000	0	0	0	0	2	0	0	0	0	0	0	0	0	0	0
0.88	0.82	0.66	0.73	0.69	0.71	0.62	0.71	0.78	0.74	1																					1	50	2	2007	0	0	1	0	3	0	0	0	0	0	0	0	0	0	0
0.9	1.29	0.9																													1	49	1	1992	0	0	0	0	1	0	0	0	0	0	0	0	0	0	0
1.19	1.21	1.29	1.18	1.16	1.36	1.28	1.2	1.34	1.22	1.19	1.22	1.21	1.2	1.47	1.3	1.51	1.45	1.18	1.26	1.24											1	48	2	2004	0	0	1	0	3	0	0	0	0	0	0	0	0	0	0
0.78	0.86	0.89																													1	67	1	2014	0	0	1	0	1	0	0	0	0	0	0	0	0	0	0
0.95	0.9	1.05																													1	55	1	2014	0	0	0	0	2	0	0	0	0	0	0	0	0	0	0
1.15	1.38	1.19																													1	35	1	2016	0	0	0	0	3	0	0	0	0	0	0	0	0	0	0
1.08	0.95	1.23	1.05	1.22	1.04	1.08	1.16	1.21	1.26	1.13	1.13	1.11	1.17	1.11	1.37	1.06	1.24	1.24	1.27	1.07	1.01										1	50	1	2006	0	0	1	0	1	0	0	0	0	0	0	0	0	0	0
0.79	0.74	0.96	0.71	0.7	0.74	0.83	0.7	0.84	0.69	0.77	0.69	0.73	0.8	0.75	0.67	0.73	0.8														0	35	2	2008	0	0	0	0	1	0	0	0	0	0	0	0	0	0	0
1.03	0.87	0.94	1	0.85	1.02	0.89	0.9	0.93	1	1.1	0.86	0.98																			1	35	2	1999	0	0	0	0	1	0	0	0	0	0	0	0	0	0	0
0.75	0.78	0.69	0.73	0.63	0.71	0.74	0.6	0.64	0.92	0.72	0.82	0.75	0.75	0.7	0.69	0.8	0.81	0.8	0.9	0.94											1	55	1	2008	1	1	0	0	1	0	0	0	0	0	0	0	0	0	0
2.73	3.94	3.37	3.31	4.22	4.83	4.68	6.03	7.58	7.56	8.35	9.9	13.35	6.47	7.09																	1	63	2	1976	1	0	0	0	2	0	0	0	0	0	0	0	0	0	0
0.72	0.65	0.81	0.71	0.66	0.6	0.58	0.65	0.73	0.69	0.54	0.71	0.66	0.59	0.58	0.5	0.5															0	30	1	2011	0	0	0	0	3	0	0	0	0	0	0	0	0	0	0
0.68	0.76	0.76	0.8	0.73	0.63	0.66	0.69	0.7	0.67	0.73	0.83	0.74	0.72	0.83	0.66	0.7	0.72	0.72	0.7												0	49	1		0	0	0	0	3	0	0	0	0	0	0	0	0	0	0
0.96	0.98	1.13	0.99	1.08	1.13	1.23	1.01	1.08																							1	49	1	2013	1	0	0	0	3	0	0	0	0	0	0	0	0	0	0
1.15	1.21	1.03	1.02	0.9	0.97	0.94	1.05	0.93	0.96	1.07	1.07	1	1.03	1.02	0.93	0.96	0.97														1	61	2	1996	1	0	0	0	3	1	0	1	1	0	0	0	0	0	0
0.66	0.75	0.71	0.71	0.71																											0	41	1	2014	0	0	0	0	1	0	0	0	0	0	0	0	0	0	0
1.26	1.39	1.37	1.1	1.18	1.3	1.1	0.88	1.13	1.01	1.12	0.97	1.17	1.01	1.18	1.15	1.19	1.17	1.26													1	42	2	1990	0	1	0	0	3	0	0	0	0	0	0	0	0	0	0
0.98	1.02	1.08	1.15	1.11	0.99	1.02	0.96	1.11	1.06	1	0.99	0.95	0.91	1.02	0.92	0.97	0.97	0.91	0.89												1	51	1		0	0	1	0	3	0	0	0	0	0	0	0	0	0	0
0.93	1.02	0.79	0.89	1.01	1.1	0.84	0.93	0.78	0.91	0.78	0.86	0.86	0.82	0.84																	1	29	1		0	0	1	0	3	0	0	0	0	0	0	0	0	0	0
0.66	0.72	0.79	0.72	0.77	0.69	0.64	0.69	0.7	0.68	0.64	0.67	0.73	0.78	0.75	0.72	1.6	0.75	0.72	0.74	0.86	0.7										0	40	2		1	1	0	0	2	0	0	0	0	0	0	0	0	0	0
0.99	0.98	0.93	0.86	0.92	0.79	0.96	1.23	0.98	0.97	0.94	1.15																				1	29	2	2013	0	0	0	0	1	0	0	0	0	0	0	0	0	0	0
0.92	0.97	0.91	0.99	0.87	0.86	0.86	1.02	0.96	0.98	0.99	0.87	1.32	0.96	0.9	1.08	0.94	0.97	1.06	0.97	0.86											1	53	1	2006	1	0	0	0	3	0	0	0	0	0	0	0	0	0	0
0.65	0.65	0.98	0.78	0.68	0.58	0.67	0.59	0.75	0.7	0.66	0.64	0.74	0.65	0.66	0.56	0.58	0.61														1	41	1	2009	0	0	1	0	3	0	0	0	0	0	0	0	0	0	0
1.17	1.11	1.01	0.99	0.99	0.96	0.96	0.84	0.88	0.96	0.95	0.83	0.86	0.95	0.77	0.88	0.98	0.95	0.97	1.01	0.94	0.87	0.97	0.83								1	55	1	1989	1	0	0	0	3	0	0	0	0	0	0	0	0	0	0
1.68	1.21	1.18	1.32	1.2	1.08	1.11	1.12	1.03	1.21	1.14	0.96	1.19	1.3	1.13	1.17	1.07	1.06	1.05	1.07	1.07	1.03	1.12	1.26	1.31	1.16	1.12					1	67	1	2007	1	0	1	0	1	0	0	0	0	0	0	0	0	0	0
1.1	1.37	1.26	1.32	1.36	1.23	0.97																									1	31	2	2013	0	0	0	0	1	0	0	0	0	0	0	0	0	0	0
0.92	0.85	1.03	0.96	1.08	0.89	0.61	1.2	1.06	1	0.85	1.07	1.07	0.95	0.94																	1	36	1	2010	1	0	0	0	3	0	0	0	0	0	0	0	0	0	0
0.92	0.96	1.06	1.03	1.03	1.07	0.96	0.9	0.95																							1	31	1		0	0	0	0	1	0	0	0	0	0	0	0	0	0	0
0.94	0.88	0.99	0.83	0.95	0.85	0.93	0.97	0.89	0.94	1.04	0.76	0.76	0.94	0.9	0.86	0.76	1.11	0.92	0.76												1	50	1	1999	1	0	0	0	1	0	0	0	0	0	0	0	0	0	0
0.64	0.73	0.76	0.69	0.81	0.72	0.63	0.73	0.66	0.73	0.67	0.69	0.64	0.64	0.66	0.72	0.72															0	36	1		0	0	0	0	1	0	0	0	0	0	0	0	0	0	0
0.7	0.6																														1	27	1	2009	0	0	0	0	3	0	0	0	0	0	0	0	0	0	0
0.89	0.91	0.78	0.82	0.68	0.72	0.76	0.65	0.71	0.75	0.74	0.67	0.75	0.83	0.78	0.72																0	63	1		0	0	0	0	3	0	0	0	0	0	0	0	0	0	0
0.87	0.86	0.89	0.79	0.96																											1	30	1	2014	0	0	0	0	3	0	0	0	0	0	0	0	0	0	0
1	0.87	1.02	1.08																												0	31	2	2015	0	0	0	0	1	0	0	0	0	0	0	0	0	0	0
0.78	0.69	0.77	0.65																												0	44	2	2012	0	0	0	0	3	0	0	0	0	0	0	0	0	0	0
0.76	0.77	0.73	0.79	0.8	0.72	0.88	0.89	0.67	0.57																						0	39	2	2003	0	0	0	0	3	0	0	0	0	0	0	0	0	0	0
0.84	0.88	0.82	0.84	0.8	0.78	0.98	0.87	0.79	1.12	0.79	0.92																				1	51	1	2003	1	0	1	0	3	0	0	0	0	0	0	0	0	0	0
0.74	0.54	0.78	0.75	0.71	0.63	0.67	0.89	0.55	0.48	0.58																					0	35	2	2002	0	0	0	0	1	0	0	0	0	0	0	0	0	0	0
0.85	0.94	0.84	1.06	0.89																											1	53	2	1994	1	0	0	0	2	1	0	1	0	0	0	0	0	0	0
0.82	0.74	0.81	0.84	0.85	0.89	0.81	0.84	0.83	0.92	1.03	0.91	0.91	0.86																		1	51	1	2013	1	0	0	0	2	0	0	0	0	0	0	0	0	0	0
1.01	1.52	1.26	1.08	1.09	1.22	1.04	1.24	1.18	1.19	0.98	1.11	1.18	1.12	1.08	1.09																1	45	1	2005	1	0	0	0	3	0	0	0	0	0	0	0	0	0	0
0.83	0.94	0.85	0.81	0.91	0.88	0.89	0.82	0.9	0.8	0.91	0.85																				1	41	2	2008	0	0	0	0	3	0	0	0	0	0	0	0	0	0	0
0.98	0.96	0.95	1.12	0.9	1.21	0.9	0.95	1.06	1.03																						1	42	2	2004	0	0	0	0	2	0	0	0	0	0	0	0	0	0	0
2.4	2.12	2.21	2.29	2.64	2.89	2.88	2.54	2.95	3.09																						1	36	2	2005	1	0	0	0	1	0	0	0	0	0	0	0	0	0	0
1.35	1.21	1.21	1.33	1.27	1.4	1.1	1.41	1.28	1.2	1.1	0.99																				1	33	2	2006	0	0	0	0	1	0	0	0	0	0	0	0	0	0	0
1.12	1.3	1.25	1.21	1.31	1.18	1.28	1.34	1.35	1.16	1.23	1.2	1.41	1.23	1.24	1.87	1.03	1.23	1.33	1.14												1	65	1	2001	1	0	1	0	3	0	0	0	0	0	0	0	0	0	0
0.64	0.93	0.78	0.75	0.88	0.6	0.76	0.76	0.64	0.7	0.68	0.8																				0	50	2	1991	0	1	1	0	3	0	0	0	0	0	0	0	0	0	0
0.66	0.84	0.8	0.92																												0	40	2	1999	1	0	0	0	1	0	0	0	0	0	0	0	0	0	0
1.11	0.93	1.14	1.28	1.04	1.35	1.18	1.37																								1	21	2	2014	0	0	0	0	1	0	0	0	0	0	0	0	0	0	0
0.8	1	0.95	0.98	0.79	1	1	0.99	0.96	1.01	1.13	0.87	0.88	0.95	0.9	0.92	1.08															1	50	1	2009	0	0	1	0	1	0	0	0	0	0	0	0	0	0	0
0.93	1.12	1.1	1.06	0.92	1.2	0.99	0.88	1.08	0.94	0.93	0.98	1	0.88	0.88	0.93	0.96	1.04	0.94	0.99												1	46	1	2004	1	1	1	0	3	0	0	0	0	0	0	0	0	0	0
0.83	0.85	0.74	0.79	0.81	0.83	0.83	0.81	0.8	0.86	0.91	0.81	0.7	0.75	0.77	0.81	0.75	0.74	0.77	0.75												1	53	1	2007	1	0	1	0	3	0	0	0	0	0	0	0	0	0	0
0.89	0.88	0.97	0.93	0.82	0.7	0.9	0.79	0.85	0.78	0.81	0.86	0.86	0.69	0.82	0.82	0.79	0.95	0.82	0.93	0.77	0.8										1	47	1	2007	0	0	0	0	2	0	0	0	0	0	0	0	0	0	0
1.09	1.07	1.08	1.07	0.9	0.91	0.84	0.88	0.9	1.02	0.98	0.89	0.92	0.92	0.82	0.9	0.95	0.87														1	41	1	2000	0	0	0	0	1	0	0	0	0	0	0	0	0	0	0
0.92	1.17	0.93	0.87																												1	37	2	2015	0	0	0	0	3	0	0	0	0	0	0	0	0	0	0
1.2	1.25	1.18	0.89	0.81	0.9	0.95	0.79	0.74	0.83	0.82	0.89	0.85	0.95	0.87																	1	37	1	2008	1	0	1	0	1	0	0	0	0	0	0	0	0	0	0
1.11	1.3	1.25	1.27	1.45	1.18	1.16	1.11	1.17	1.27	1.32	1.17	1.44	1.17	1.32	1.13	1.13															1	42	2	2005	1	0	0	0	1	0	0	0	0	0	0	0	0	0	0
1.41	1.57	1.37	1.3	1.58	1.33	1.05	1.26	1.11	1.31	1.33	1.32	1.25	1.25	1.21	1.4	1.27	1.38	1.34													1	48	1	1991	0	0	1	0	3	0	0	0	0	0	0	0	0	0	0
1.2																															1	62	2	1996	0	0	0	0	1	0	0	0	0	0	0	0	0	0	0
0.92	0.88	1.07	1.05	1.09	1.02	1.1	1.17	1.01																							1	59	1	1996	1	1	0	1	1	0	0	0	0	0	0	0	0	0	0
0.69	0.7	0.57																													1	38	1	2001	0	0	0	0	3	0	0	0	0	0	0	0	0	0	0
1.06	0.94	0.98	1.09	0.88	0.93	0.97	1.04	0.86	0.81	0.81	0.89	0.99	1.03																		1	48	2	2000	0	0	1	0	1	0	0	0	0	0	0	0	0	0	0
0.98	1.09	1.16	1.11	0.96	1.09	1.07	0.98	1.12	1.13	1.03	1.06	1.16	1.18	1.11	1.06	1.1	1.21	1.35	1.31	1.29	1.34	1.19	1.39								0	57	2	2012	1	0	1	0	1	0	0	0	0	0	0	0	0	0	0
1.12	1.18	1.18	1.12	1.2	1.36	1.09	1.24	0.98	1.08																						1	41	1	1998	1	0	0	0	3	0	0	0	0	0	0	0	0	0	0
0.74	0.88	0.83	0.6	0.95	0.74	0.83	0.76	0.81	0.79	0.7	0.72	0.7	0.74	0.67	0.7	0.62	0.69														1	36	1	1993	0	0	1	0	1	0	0	0	0	0	0	0	0	0	0
1.14	1.1	1.09	1.02	0.96	1.26	1.16	1.2	1.15	1	1.02																					1	48	2	1987	0	0	0	0	3	0	0	0	0	0	0	0	0	0	0
1.07	1.02	0.89	0.78	0.79	1.01	0.85	0.88	0.92																							0	48	1		1	0	0	0	3	0	0	0	0	0	0	0	0	0	0
1.68	1.3	1.34	1.22	1.18	1.16	1.04	1.41	1.44	1.86	1.59	1.41	1.72	1.56	1.7	1.65	1.46															0	46	2	1994	1	0	1	0	3	0	0	0	0	0	0	0	0	0	0
0.89	0.91	0.88	0.84	0.7	0.95	0.96	0.86	1.02	0.9	0.83	0.89	0.89	0.87	0.83	0.95	0.85	1.11														1	46	1		1	1	1	0	1	0	0	0	0	0	0	0	0	0	0
1.15	1.1	1.19	1.16	1.1	1.14	1.15	1.12	1.06	1.06	1.24	1.2	1.33	1.49	1.26	1.3	1.27	1.34	1.19	1.1	1.11											1	67	1	1999	1	0	1	0	1	0	0	0	0	0	0	0	0	0	0
1.03	0.79	0.83	0.88	0.99	0.91	0.92	0.91																								1	38	1		0	0	0	0	2	0	0	0	0	0	0	0	0	0	0
1.14	0.99	1.13	1.23	1.24	1.18	1.24	1.15	1.43	1.08	1.06	1.29	1.2	1.19	1.12	1.1	1.01															1	50	1	1997	0	0	1	0	3	0	0	0	0	0	0	0	0	0	0
0.95	0.96	0.87	0.92	0.98	1.1	1.01	1.03	1.03	1.13	1.03																					1	28	2	2013	0	0	0	0	2	0	0	0	0	0	0	0	0	0	0
1.58	1.4	1.15	1.5	1.3	1.25																										1	37	2	2013	1	0	0	0	1	0	0	0	0	0	0	0	0	0	0
1.13	1.18	1.22	1.11	1.43	1.14	1.15	1.23	1.16	1.21	1.26	1.49	1.35	1.26	1.13																	1	53	2	2009	0	0	0	0	1	0	0	0	0	0	0	0	0	0	0
1.42	1.18	1.5	1.37	1.8	1.55	1.51	1.73	1.47	1.62	1.44	1.16	1.32	1.08	1.33	0.98	1.18	1.17	1.39	1.21												1	58	2	1981	1	0	0	0	1	0	0	0	0	0	0	0	0	0	0
0.85	1.09	1.19	0.88	0.98	1.02	0.99	1.08	1.04	0.89	0.84	1	1.08	0.98	0.91	0.92	1.08	0.96	0.89	0.88	0.97	1.05										1	57	1	1999	0	0	1	0	3	0	0	0	0	0	0	0	0	0	0
0.82	0.74	0.76	0.84	0.75	0.77	0.79	0.75	0.72	0.68	0.72	0.78	0.65	0.75																		0	42	2	2013	0	0	0	0	2	0	0	0	0	0	0	0	0	0	0
1.02	1.02	0.84	1.03	0.91	0.97	0.96	0.84	0.98	0.93	0.93	0.96	0.99	1.09	0.93	1.06	0.92	0.94														1	52	1	1991	0	0	1	0	1	0	0	0	0	0	0	0	0	0	0
1.17	1.21	1.18	1.1	1.27	1.02	1.16	1.16	1.21	1.07	1.06	1.34	1.25	1.12	1.4	1.18	1.07	1.25														1	54	2	1990	1	0	1	0	1	0	0	0	0	0	0	0	0	0	0
0.88	0.79	0.87	0.78	0.89	0.91	1.01	0.99	1.08	0.96	1.23	0.98	0.92	0.91	0.9																	1	33	1	2005	0	0	0	0	2	0	0	0	0	0	0	0	0	0	0
1.25	1.27																														1	55	7	1998	1	0	0	0	1	0	0	0	0	0	0	0	0	0	0
0.69	0.75																														1	33	1	2015	0	0	0	0	3	0	0	0	0	0	0	0	0	0	0
1.08	1.09	1.04	1.17	0.98	1.14	0.96	0.9	0.94	0.97	1	0.94	1.4	0.88	1.16	1	1	1.02														1	45	1		0	0	0	1	1	0	0	0	0	0	0	0	0	0	0
0.97	1.12	1.02	1.15	1.07	1.22	1.2	1.36																								1	42	2	2014	0	0	0	0	1	0	0	0	0	0	0	0	0	0	0
0.83	0.78	0.8	0.95	0.84	0.85	0.9	0.84	0.93	0.94	0.86	0.86	0.84																			0	40	1	2000	0	0	0	0	3	0	0	0	0	0	0	0	0	0	0
1.17	0.97	1.18	1.29	1.16	1	1.19	1.16	1.07	1.23	1.04	1.04	1.07	1.1	1.11	1.05	0.95	1.17														1	65	1	1998	0	0	1	0	1	0	0	0	0	0	0	0	0	0	0
0.96	0.89	0.98	0.99	0.84	0.93	0.97	0.85	0.97	0.82	1.01	0.91	1.03	0.98	0.9	0.84	0.96															1	38	2	2006	0	0	1	0	1	0	0	0	0	0	0	0	0	0	0
0.95	0.97	0.89	0.89	1.06	0.81	0.77	0.83	0.75	0.81	0.83	0.69	0.78	1.02	1.02	0.95	0.72															0	30	2	2005	0	0	0	0	2	0	0	0	0	0	0	0	0	0	0
1.14	1.18	1.41	1.21	1.1	1	1.18	1.1	1.07	1.17	1.09	1.13	1.12	1.24	1.19	1.13	1.21															1	41	2		1	0	0	0	1	0	0	0	0	0	0	0	0	0	0
1.26	1.37	1.26	1.24	1.16	1.16	1.17	1.16	1.07	1.29	1.26	1.19	1.32	1.03	1.14																	1	28	2		1	0	0	0	1	0	0	0	0	0	0	0	0	0	0
0.96	1.11	0.84	1	0.87	1.1	1.02	1																								1	37	1	2001	0	0	0	0	2	0	0	0	0	0	0	0	0	0	0
1.06	0.63	0.69	0.82	0.69	0.78	0.8	0.58	0.73	0.85	0.77	0.74	0.7																			1	52	1	1997	1	0	0	0	2	0	0	0	0	0	0	0	0	0	0
0.64	0.72	1.07	0.84	1.03	0.99	1.02	1.04	0.9	0.91	1.19	1.06	1.06	1.09	1.14	1.25																1	34	2	2006	1	0	1	0	2	0	0	0	0	0	0	0	0	0	0
1.04	1.07	1.06	1.15	1.23	1.17	1.17	1.04																								1	69	2	2014	1	0	0	0	1	0	0	0	0	0	0	0	0	0	0
0.76	0.93	0.83	0.88	0.79	0.79	0.71	0.83	0.81	0.83	0.77	0.81	0.77	0.76	0.74	0.76																0	27	2		0	0	0	0	1	0	0	0	0	0	0	0	0	0	0
0.99	1	1.03	0.87	0.86	0.92	0.94	0.9	1.06	0.9	0.91	0.83	1.03	0.87	0.9	0.9																1	51	1		0	0	0	0	3	0	0	0	0	0	0	0	0	0	0
1.4	1.43	1.3	1.33	1.38	1.38	1.37	1.26	1.21																							0	44	2	2015	0	0	0	0	1	0	0	0	0	0	0	0	0	0	0
1.05	1.15	1.08	1.16	1.07	1.06	1.15	0.96	1.1																							1	31	2	2009	0	0	0	0	1	0	0	0	0	0	0	0	0	0	0
0.91	0.91	1.05	1.05	0.97	1.16	1.04	1.05	1																							0	50	2	2015	0	0	1	0	1	0	0	0	0	0	0	0	0	0	0
1	0.98	0.86	0.82	0.8	0.79	0.79	0.78	0.88	0.93	0.92	0.92	1	0.89	0.89	0.98	0.73															1	40	1		0	0	1	0	3	0	0	0	0	0	0	0	0	0	0
1.14	1.1	1.02	0.88	1.1	0.96	0.97	1.17	1	1.09	1.06	1.1	1.17	1.07	1.03	1.11	1.14	0.86	1.07	1.14												1	50	2	2000	1	0	1	0	2	0	0	0	0	0	0	0	0	0	0
1.06	0.94	0.97	0.77	0.82	0.79	0.86	0.73	0.9	0.71	0.72																					1	49	1	1989	1	0	1	0	3	0	0	0	0	0	0	0	0	0	0
0.95	1.06	1	1.04																												1	58	2	1994	1	0	1	0	1	0	0	0	0	0	0	0	0	0	0
0.92	0.83	0.71	0.67	0.79	0.77																										1	39	1	2015	0	0	1	0	2	0	0	0	0	0	0	0	0	0	0
1.12	0.96	0.87	0.87	0.86	0.91	0.82	0.93	0.85	0.97	0.81	0.99	0.98	0.99	0.96	1.01	0.96															1	39	1		0	0	1	0	1	0	0	0	0	0	0	0	0	0	0
0.97	0.91	0.91	1.04	0.79	0.99	0.91	0.86	0.92	0.91	0.74	0.82	0.77	1.04																		1	58	1	1993	0	0	1	0	3	1	0	1	1	0	0	0	0	0	0
1	0.87	1.97	1.01	0.94	0.74	1.27	1.11	0.99	1.17	0.96																					1	34	2	2012	0	0	1	0	1	0	0	0	0	0	0	0	0	0	0
0.74	0.79	0.71	0.66	0.7	0.78	0.68	0.68	0.8	0.85	0.68	0.77	0.7	0.78	0.78	0.78																0	36	2		0	0	0	0	1	0	0	0	0	0	0	0	0	0	0
0.89	0.96	0.93	1.22	1.01	1.08	0.94	0.87	1.05	0.88	0.86	0.94	0.95	0.76	1.01	0.83																1	38	1	1999	1	0	1	0	3	0	0	0	0	0	0	0	0	0	0
0.95	0.9	1.08	1.04	1.01	0.98	0.78	0.9	0.81	0.8	1.01	0.92	0.89	0.75	0.86	0.77																1	47	1	2002	0	0	1	0	3	0	0	0	0	0	0	0	0	0	0
0.95	1.08	0.89	0.91	0.9	1.17	0.96	0.92	0.89	0.9	0.9	1.04	1.06	0.95	1.04	0.95	1.13	1.1	1.24	1.13	1.09	1.02	1.04									1	52	7	2002	0	0	0	0	3	0	0	0	0	0	0	0	0	0	0
0.81	0.81	0.94	0.97	0.89	0.82	0.7	0.85	0.87	0.83	0.94	0.86	0.88	0.98	0.88	1.06	1.02	1.13	1.1	0.98	1	1.05	0.99	0.87								1	53	1	1991	1	0	0	0	3	0	0	0	0	0	0	0	0	0	0
1.38	1.29	1.33	1.38	1.35	1.38	1.35	1.43	1.27	1.48	1.22	1.41	1.43	1.37																		1	61	1	1998	1	0	1	0	1	0	0	0	0	0	0	0	0	0	0
1.18	1.17	1.44	0.89	0.79	1.37	1.52	1.5	1.38	1.67	2.2	1.84	2.2	2.12	2.14	2.05	1.91	1.86														1	44	2	2001	0	0	1	0	2	0	0	0	0	0	0	0	0	0	0
1.13	1.09	1.04	1.05	0.9	0.91	1	0.86	0.96	0.83	0.97																					1	55	1	1993	1	0	1	0	3	0	0	0	0	0	0	0	0	0	0
1.12	1.12	1.12	1.07	1.16	1.11	1.08	1.03	1.43	1.26	0.95	1.25	1.41	1.01	1.17	1.21	1.23															1	44	2	2013	0	0	0	0	3	0	0	0	0	0	0	0	0	0	0
1.09	1.17	1.08	1.04	1.23	1.08	1.21	1.06	1	1.13	1.02	0.94	0.87	0.9	0.96																	1	42	1	2009	0	0	0	0	1	0	0	0	0	0	0	0	0	0	0
0.94	1.05	0.91	0.97	0.9	0.88	0.82	0.93	0.84	0.93	0.79	0.87	0.86	0.8																		1	51	1	2002	0	0	0	0	3	0	0	0	0	0	0	0	0	0	0
0.87	0.83	0.84	0.8	1.02	0.95	1.07	0.9	0.97	0.87	0.91	0.85	0.97																			1	48	2	1997	1	0	1	0	1	0	0	0	0	0	0	0	0	0	0
0.91	1.02	0.97	0.95	1.06																											1	51	1	2015	1	1	0	0	3	0	0	0	0	0	0	0	0	0	0
0.65	0.68	0.78	0.71	0.74	0.71	0.7	0.77	0.71	0.78	0.74	0.61	0.59	0.58	0.66	0.6																0	33	2		0	0	1	0	3	0	0	0	0	0	0	0	0	0	0
1.29	1.52	1.44	1.28	1.32	1.17	1.33	1.27	1.44	1.21	1.45	1.33	1.27	1.33	1.42	1.24	1.21	1.35	1.32	1.3												1	61	2	1999	1	0	1	0	1	0	0	0	0	0	0	0	0	0	0
0.96	0.98	0.94	1	1.07	1.05	1.1	0.93	1.05	1.09	0.98	1.03	1.03	1.01	0.88	0.94																1	36	1	2012	0	0	0	0	3	0	0	0	0	0	0	0	0	0	0
0.7	0.92	1.07	0.85	0.89	0.91	1.08	1.1	0.86	0.91	0.94	0.89	0.85	0.97	0.73																	1	51	1	1993	0	0	0	0	1	0	0	0	0	0	0	0	0	0	0
1.02	1.29	1.17	0.97	0.97	1.03	1.04	0.89	1.02	1.14	1.05	1.07	1.18	1.16	1.11	1.1	0.99	0.98	0.84													0	48	1	1991	0	0	0	1	1	1	0	1	0	0	0	0	0	0	0
0.78	0.8	0.84	0.97	0.64	0.83	0.75	0.67	0.72	0.65	0.67	0.68	0.84	0.73	0.71	0.62																0	31	2		1	0	0	0	3	0	0	0	0	0	0	0	0	0	0
0.81	0.89	0.81	0.86	0.74	0.69	0.7	0.71	0.75	0.96	0.74	0.7	0.69	0.79	0.72																	0	33	2		0	0	0	0	3	0	0	0	0	0	0	0	0	0	0
0.88	0.78	0.82	0.8	0.67	0.79	0.69	0.65	0.81	0.67	0.64	0.58	0.64	0.55	0.56	0.65	0.7	0.71	0.66	0.76												0	28	2		1	1	1	0	1	0	0	0	0	0	0	0	0	0	0
1.08	1.06	0.99	0.88	0.86	0.93	0.97	0.81	0.82	0.86	0.81	0.92	0.91	0.98	0.96																	1	21	2	1995	0	0	0	0	1	0	0	0	0	0	0	0	0	0	0
0.76	1.53	1.04	1.33	1.21	1.03	1.15	0.85	1.28	1.12																						1	39	2	2014	1	0	0	0	1	0	0	0	0	0	0	0	0	0	0
1.22	1.21	1.16	1.03	1.06	0.95	1.06	0.9	1.2	0.92	0.91	0.94	0.92	0.89																		1	35	2	2001	0	0	0	0	1	0	0	0	0	0	0	0	0	0	0
1.26	0.91	0.99	1.16	1.09	1.26	1.16	1.1	1.04	0.97	1.04	1.1	1.1	1.13	1.3	1.03	1.17															1	57	2	2009	0	0	0	0	3	0	0	0	0	0	0	0	0	0	0
1.14	1.07	1.18	1.17	1.07	1.14	0.98	1.15	0.9	1.04	1.1	1.07	0.99	1.03	1.1	0.95	0.96	0.99	0.92	1.21	1.07											1	36	1	2009	0	0	0	0	3	0	0	0	0	0	0	0	0	0	0
0.78	0.83	0.79	0.99																												0	39	2	2014	0	0	0	0	1	0	0	0	0	0	0	0	0	0	0
0.96	1	0.95	0.89	1.05	0.97	1.04	0.74	0.81	1.08	1.02	0.84	0.97	0.82	0.95																	1	29	1	2008	0	0	0	0	3	0	0	0	0	0	0	0	0	0	0
0.76	0.54	0.81	0.74	0.75	0.81	1.03	0.66	1	0.99	0.77	0.99	1.14																			1	43	1	1998	0	0	0	0	3	0	0	0	0	0	0	0	0	0	0
0.94	0.79	0.85	0.83	0.81	0.87	0.8																									1	55	1		0	0	1	0	1	0	0	0	0	0	0	0	0	0	0
0.85	0.85	0.76	0.77	0.75	0.93	0.89	0.89	0.95	0.9	0.92	0.86	0.9																			1	58	1		0	0	0	1	2	0	0	0	0	0	0	0	0	0	0
1.01	1.12	1.03	0.88	0.84	0.9	0.87	0.87	1.04	1.22	1.09																					1	35	1		0	0	1	0	3	0	0	0	0	0	0	0	0	0	0
0.81	0.74	0.66	0.7	0.71	0.65	0.67	0.66	0.66	0.6	0.56	0.64	0.61	0.71																		0	39	2		0	0	0	0	2	0	0	0	0	0	0	0	0	0	0
1.08	1.03	0.98	0.96	0.91	0.94	0.87	1.12	1.09	0.79	0.95	1.29	0.91	0.8	0.88	0.88																0	49	2		0	0	0	0	2	0	0	0	0	0	0	0	0	0	0
0.88	0.91	0.87	0.8	0.74	0.78	0.73	0.77	0.81	0.74	0.76	0.8	0.78	0.78	0.64																	1	31	1		1	0	0	0	2	0	0	0	0	0	0	0	0	0	0
0.87	0.83	0.98	0.75	0.87	0.91	0.71	1.1	0.77																							1	31	2	2013	1	0	0	0	1	0	0	0	0	0	0	0	0	0	0
1.21	1.09	1.14	1.06	1.05	1.02	1.2	1.17	1.01	0.98	1.1																					1	42	2	2004	0	0	0	0	3	0	0	0	0	0	0	0	0	0	0
1.05	0.94	0.96	0.96	0.86	1.07	1.04	0.91	0.94	0.98	0.94	1.04	0.89	0.95	1.09																	1	34	2	2008	0	0	0	0	2	0	0	0	0	0	0	0	0	0	0
0.88	0.85	0.92	0.86	0.82	0.9	0.8	0.83	0.9	0.8	0.9	0.87	0.84	0.99	0.98	0.89																1	46	1	2001	0	0	1	0	1	0	0	0	0	0	0	0	0	0	0
0.85	0.77	0.89	0.84	0.94	0.85	0.96	0.71																								1	34	1	2012	0	0	1	0	1	0	0	0	0	0	0	0	0	0	0
0.79	0.71	0.53	0.48	0.6	0.66	0.6	0.51	0.71	0.76	0.91	0.64																				0	66	2	1994	0	0	1	0	1	0	0	0	0	0	0	0	0	0	0
0.98	1.03	1.07	1	0.85	0.99	0.93	0.91	0.98	0.9	1.09	1	0.9	1.04	1.12	1																1	28	2	2012	1	0	0	0	1	0	0	0	0	0	0	0	0	0	0
0.79	0.69	0.77	0.71	0.79	0.72	0.8	0.82	0.9	0.78	0.73	0.63	0.68																			0	46	2	2002	0	0	0	0	1	0	0	0	0	0	0	0	0	0	0
0.82	0.88	0.81	0.73	0.79	0.84	0.73	0.8	0.76	0.92	0.83																					1	41	2	1994	0	0	1	0	3	0	0	0	0	0	0	0	0	0	0
0.8	0.9	0.9	0.92	0.88																											0	53	2	2015	0	0	0	0	3	0	0	0	0	0	0	0	0	0	0
0.91	0.98	1.02	0.86	1.2	0.92	0.92	0.92	0.97	0.75	0.91	0.82	0.79	0.84	0.85																	1	52	1		0	0	0	0	1	0	0	0	0	0	0	0	0	0	0
0.91	1.05	0.86	0.94	1.03	0.87	0.97	0.94	0.95	0.94	0.89	1.02	0.81	0.91	1.04	0.89	0.76	0.84														0	42	2		0	0	0	0	3	0	0	0	0	0	0	0	0	0	0
1.13	1.11	1.21	1.31	1.25	1.28	1.32																									1	39	2	2013	1	0	0	0	3	0	0	0	0	0	0	0	0	0	0
1.11	1.34	1.28	1.16	1.25	1.1	1.2	1.26	1.18	1.1	1.26	1.31	1.15	1.13	1.3	1.15	1.11	1.09	1.33													1	45	2		1	1	0	0	1	0	0	0	0	0	0	0	0	0	0
1.2	1.25	0.94	1.19	1.01	1.34	0.9	0.96	1.09	0.89	1.05	1.07	1.06	1.06	0.96	1.12	1.12															1	56	1		1	0	1	0	1	1	0	1	0	0	0	0	0	0	0
0.98	0.99	1.06	1.17	1.22																											1	52	2	2015	1	0	0	0	1	0	0	0	0	0	0	0	0	0	0
0.99	0.97	0.94	0.9	0.96	0.98	0.84	0.92	0.92	0.99	0.96	0.93	0.87																			1	43	7		0	0	0	0	3	0	0	0	0	0	0	0	0	0	0
0.87	1	1.02	1.07	0.95	1.01	1.08	0.87	1.05	0.93	0.87	0.78	0.86	0.84	0.99	0.85	0.92	0.81	0.9	0.82												1	49	1	2002	0	0	1	0	3	0	0	0	0	0	0	0	0	0	0
1.2	1.06	1.1	1.14	1.2	1.37																										1	41	2	2006	0	0	0	0	3	0	0	0	0	0	0	0	0	0	0
0.93	0.98	0.92	1.07	1.03	0.83	1.06	0.88	0.9	0.96	0.99	0.93	1.01	0.81																		1	32	1	2009	0	0	0	0	1	0	0	0	0	0	0	0	0	0	0
0.9	0.96	0.96	1	0.92	0.96	0.91	0.87	0.88	0.93	1.07																					1	46	2	1994	0	0	0	0	3	1	0	0	0	0	0	0	0	1	0
1.01	1.02	1.02	0.94	0.96	0.83	0.87	0.94	0.87	0.91	0.85	0.93	0.93	0.83	0.9	0.8	0.83															1	55	2	2005	1	1	0	0	1	0	0	0	0	0	0	0	0	0	0
0.99	0.96	0.87	0.88	0.82	0.77	0.81	0.85	0.86	0.84	0.84	0.74	0.67	0.71	0.77	0.85	0.94	0.81	1	1.04	1.1	1.04	1.09	1								1	65	7	1999	1	1	1	0	3	1	0	1	0	0	0	0	0	0	0
1.15	0.81	1.05	0.88	0.87	0.86	0.86	0.99	0.73	0.82	0.7	0.79	0.85	0.89																		1	27	7		0	0	1	0	1	0	0	0	0	0	0	0	0	0	0
0.72	0.54	0.56	0.63	0.66	0.6	0.44	0.68																								0	27	2		0	0	0	0	2	0	0	0	0	0	0	0	0	0	0
0.78	0.86	0.73	0.78	0.87	0.78	0.93	0.88	0.9	0.97	0.94	0.85	0.93	0.89																		0	55	1	1993	0	0	1	0	2	1	0	0	0	0	0	0	0	1	0
0.99	0.94	0.87	0.82																												1	35	2		0	0	0	0	1	0	0	0	0	0	0	0	0	0	0
1.01	0.91	0.8	0.93	0.89	0.89	1.01	0.9	1	0.84	1	0.94	0.95																			1	42	1		1	0	0	0	1	0	0	0	0	0	0	0	0	0	0
0.99	0.97	1.1	0.93	1.17	1.1	1.03	1.75	1.24	1.29	1.27	1.13	1.35	1.19	1.41	1.21	1.2	1	1.11	0.99	1.1											0	41	2		1	1	0	0	1	1	0	1	0	0	0	0	0	0	0
0.94	0.97	0.97	0.97	0.86	0.89	0.82	0.89	1.1	1.02	0.98	0.96	1.03	0.84	0.88	0.95	0.89	0.84	0.86	0.77												0	62	2	2009	1	0	1	0	1	1	0	0	0	0	0	0	0	1	0
0.83	0.89	0.85	0.78	0.75	0.74	0.8	0.85	0.78	0.6	0.75	0.67	0.81	0.88	0.7	0.88	0.79															1	58	1	2012	1	0	1	0	1	0	0	0	0	0	0	0	0	0	0
0.98	0.87	0.85	0.8	0.8	0.74	0.76	0.86	0.94	0.88	0.81	0.81	0.84	0.87	0.88	0.81	0.87	0.84	0.84	0.81												1	42	5	2009	0	0	1	0	3	0	0	0	0	0	0	0	0	0	0
1.07	1.16	1.35	0.97	1.13	1	1.05	1.25	1.12	1.08	1.16	1.24																				1	50	2	1995	0	0	1	0	3	0	0	0	0	0	0	0	0	0	0
0.89	0.97	0.86	0.78	0.74	0.85	0.81	0.83																								1	37	1	2003	0	0	0	0	3	0	0	0	0	0	0	0	0	0	0
0.94	0.87	0.8	0.94	0.87	0.89	0.92																									1	52	1	2009	1	0	0	0	1	0	0	0	0	0	0	0	0	0	0
0.84	0.97	0.78	1.01	0.96	0.93	0.96	0.84	1	0.89	0.87	0.91	0.9	0.95	0.97	1.03	0.83	0.84	0.94													1	36	1	2009	0	0	0	0	1	0	0	0	0	0	0	0	0	0	0
0.98	0.88	0.98	1.16	1.06	0.92	0.91	0.9	0.89	0.91	0.86	0.82	0.81	0.84	0.94	1.05	1	0.97	0.95													1	45	1	2012	1	1	0	0	1	0	0	0	0	0	0	0	0	0	0
0.93	0.8	0.82	0.75	0.71	0.67	0.78	0.98	0.7	0.81	0.67	0.74	0.67	0.67	0.71	0.76																1	36	2	2009	0	0	0	0	3	0	0	0	0	0	0	0	0	0	0
1	0.9	0.83	0.82	0.95	0.9																										1	30	1	2009	0	0	0	0	1	0	0	0	0	0	0	0	0	0	0
1.23	0.8	0.84	0.82	0.85																											0	40	2	1999	0	0	0	0	1	0	0	0	0	0	0	0	0	0	0
1.02	0.74	0.85	0.99	0.95	0.93	0.92	0.83	0.92	0.88	0.88	0.93	0.86	1.02	0.93	0.9	1.02															1	59	7	2010	0	0	0	0	3	0	0	0	0	0	0	0	0	0	0
1.03	1.05	1.06	1.11	0.96	1.19	1.32	1.14	1.51	0.94	0.92	0.99	0.96	0.95	0.81	0.98	0.97	1.05	1.03													1	62	1		1	0	1	0	3	0	0	0	0	0	0	0	0	0	0
1.04	1.22	1.12	1.11	0.98	1.09	0.91	1.02																								1	40	2	2001	0	0	0	0	2	0	0	0	0	0	0	0	0	0	0
1.27	1.24	1.13	1	1.07	1.15	1.17	1.12	1.22	1.06	1	1	1.08	1.07																		1	34	2		0	0	0	0	3	0	0	0	0	0	0	0	0	0	0
0.86																															1	34	2	2012	0	0	0	0	3	0	0	0	0	0	0	0	0	0	0
0.91	1.94	0.88	0.89	0.98																											1	44	1	1996	1	0	1	0		0	0	0	0	0	0	0	0	0	0
0.84	0.83	1.03	1.07	0.89	0.89	0.81	0.95	0.85	0.92	0.87	0.93	0.93	0.89	0.83	0.91	0.91	0.79														0	52	2		1	0	0	0	1	0	0	0	0	0	0	0	0	0	0
0.84	0.85	0.76	0.73	0.8	0.89	0.7	0.72	0.72	0.71	0.72	0.68	0.8	0.69	0.65	0.83	0.87	0.83	0.71	0.69	0.61	0.66										0	51	2		1	1	1	0	1	0	0	0	0	0	0	0	0	0	0
0.94	1.09	0.9	0.9	0.99	0.9	0.95	0.95	0.94	0.88	0.83	0.81	1.03																			1	40	1		0	0	0	0	3	0	0	0	0	0	0	0	0	0	0
0.98	0.96	1.12	0.86	0.9	0.99	0.95	0.9	0.96	1.03	1.06																					1	48	1	1991	0	0	0	0	3	0	0	0	0	0	0	0	0	0	0
0.85	0.84	0.83	0.87	0.79	0.87	0.83	0.75	0.92	0.87	0.93	0.86	0.73	0.86	0.74																	1	35	1	1999	0	0	0	0	3	0	0	0	0	0	0	0	0	0	0
0.98	1.02	1.07	1.08	0.91	0.99	0.95	0.9	1.24	1.16	1.1	1.09	1.05	1.71	1.11	1.08	1.2	1.19														1	46	1	2008	1	0	0	0	2	0	0	0	0	0	0	0	0	0	0
1.1	1.11	1.08	0.98	1.13	0.98	0.98	0.9	1.04	0.93	1.1	1.15	1.21	1.12	1	1.15	1.45	1.04	1.16	1.03												1	32	1		0	0	0	0	1	0	0	0	0	0	0	0	0	0	0
0.7	0.76	0.85	0.8	0.97	0.62	0.97	0.63	0.89	0.69																						0	43	1		0	0	0	0	1	0	0	0	0	0	0	0	0	0	0
0.82	0.79	0.94	0.68	0.79	0.68	0.76	0.71	0.8	0.84	0.63	0.74	0.7	0.78																		1	27	7	1987	0	0	0	0	2	0	0	0	0	0	0	0	0	0	0
1.02	1.1	1.2	1.12	1.26	1.32	1.36	1.38	1.21	1.34	1.38	1.27	1.3																			1	37	2	2009	0	0	0	0	1	0	0	0	0	0	0	0	0	0	0
0.87	0.74	0.64	0.67	0.68	0.77	0.94	0.59	0.66	0.76	0.74	0.91																				0	41	2	2003	1	0	0	0	2	0	0	0	0	0	0	0	0	0	0
1.3	1.23	1.31	1.44	1.16	1.21	1.09	1.02	1.3	1.01	1.07	0.89	0.86	1.12	0.83	0.84	0.96	0.66	0.78	0.71	0.71	0.71	0.93									1	65	1		1	0	1	0	2	0	0	0	0	0	0	0	0	0	0
1.23	1.43	1.08	1.14	0.98	0.98	0.87	0.96	0.96	1.02	1	1.11	1.03	0.98	1.23	1.04	0.86	1.13	1.04													1	49	1	2009	1	1	0	1	3	0	0	0	0	0	0	0	0	0	0
0.71	0.81	0.83	0.67	0.77	0.75	0.76	0.83	0.82	0.78	0.79	0.73	0.86	0.7	0.75	0.76																1	34	1		0	0	0	0	1	0	0	0	0	0	0	0	0	0	0
1.12	1	1.04	1.12	1.01	1.27	1.33	1.12	1.04	0.93	1.09	0.99																				1	42	1	2003	0	0	0	0	1	0	0	0	0	0	0	0	0	0	0
0.96	0.88	1.07	0.97	0.99	0.98	0.83	0.83	0.89	0.65																						1	30	1	2009	0	0	0	1	3	0	0	0	0	0	0	0	0	0	0
1.27	0.99	0.95	0.97	0.95	1.22	1.18	1.32	1.28	1.18	1.25	1.27																				1	43	2	1994	1	0	0	0	2	0	0	0	0	0	0	0	0	0	0
0.88	0.97	1	0.93	0.88	0.86	0.89	0.88	0.86	0.9	0.91	0.85	0.9	1	0.85	0.84	1	0.87														1	47	3	1997	0	0	0	0	2	0	0	0	0	0	0	0	0	0	0
1.3	1.3	1.54	1.34	1.29	1.24	1.39	1.25	1.26	1.27	1.29	1.2	1.27	1.3	1.21	1.25	1.35	1.26	1.15	1.1												1	59	1	1985	0	0	1	0	1	0	0	0	0	0	0	0	0	0	0
1.26	1.13	1.38	1.08	0.9	0.72	1.04	0.77	0.79	0.76	0.71	0.84																				1	48	1	1997	1	0	1	0	1	0	0	0	0	0	0	0	0	0	0
1.06	1.13	0.98	0.9	0.98	0.82	0.94	0.87	0.97	0.83	0.85	0.93	1.03	0.94	0.98	1.2	1.17	1.03	0.96	0.95												1	42	1	2000	0	0	0	0	1	0	0	0	0	0	0	0	0	0	0
0.97	0.84	0.95	0.89	0.92	0.92	0.8	0.8	0.96	0.82	0.91	0.9	0.89	0.96	0.79	0.86	0.87	0.91	0.92													1	42	2		0	0	1	0	1	0	0	0	0	0	0	0	0	0	0
0.84	1.05	0.93	0.87	0.82	0.94	0.86																									1	33	1	2012	0	0	0	0	1	0	0	0	0	0	0	0	0	0	0
0.82	0.96	0.94	1.01	0.9	0.97	0.98	0.91	0.99	0.92	0.94	0.9	1.03	1	1.2	1.05	0.89	1.06	0.88	0.84												1	26	1	2009	0	0	0	0	1	0	0	0	0	0	0	0	0	0	0
1.05	1.05	1.08	1.04	1.05	1.07	1	1.1	1.05	1.1	1.15	1.28	1.17	1.3	1.36	1.33	1.35	1.33	1.24	1.29												1	61	1	1998	1	0	0	0	2	0	0	0	0	0	0	0	0	0	0
1.16	1.17	1.17	1.19	1.06	1.08	1.09	1.06	1.14	1.12	1.06	1.11	1.12	1.11	1.16	1.08	1.09															1	49	1	2012	0	0	0	0	1	0	0	0	0	0	0	0	0	0	0
0.8	0.63	0.76	0.71	0.76	0.88																										1	65	1	1984	0	0	0	0	1	0	0	0	0	0	0	0	0	0	0
0.59	0.59	0.71	0.57	0.57	0.53	0.67	0.67	0.55	0.73	0.62	0.56	0.55	0.62	0.63	0.58	0.55	0.49	0.52													0	42	7	2009	0	0	1	0	1	0	0	0	0	0	0	0	0	0	0
0.89	1	0.94	0.99	0.96	1.04	0.93	0.84	0.95	0.98	0.89	0.92	0.92	0.87	0.91	0.93	0.85	0.89	0.84	0.82												1	51	1	2009	0	0	0	0	1	0	0	0	0	0	0	0	0	0	0
1.25	1.11	1.15	1.02	1.21	0.97	1.1	1.01	0.97	0.97	0.98	0.87	0.89	0.93	0.98	1.09	0.9															1	46	2	1999	0	0	0	0	3	0	0	0	0	0	0	0	0	0	0
1.25	1.12	1.15	1.01	1.31	1.27	1.29	1.27	1.37	1.26	1.28	1.29	1.43	1.27																		1	50	2	2013	0	0	0	0	3	0	0	0	0	0	0	0	0	0	0
1.23	1.09	1.36	1.01	1.1	0.98	1.08	0.95	1.07	1.24	1.08	1.02																				1	34	5	2009	0	0	0	0	1	0	0	0	0	0	0	0	0	0	0
0.95	1.01	0.89	1.01	0.84	0.75	0.92	0.84	0.98	0.91	0.94	0.9	0.93	1.08	1.03	1.02	0.84	0.94														1	46	1	2001	1	0	0	0	1	0	0	0	0	0	0	0	0	0	0
0.84	0.85	0.96	0.85	0.98	0.82	0.76	0.82	0.92	0.84	0.89	0.84	0.94																			1	50	2		0	0	0	0	1	0	0	0	0	0	0	0	0	0	0
1.02	1.22	1.27	1.24	1.28	1.22	1.19	1.11	1.23																							1	54	2	1995	0	0	0	0	1	0	0	0	0	0	0	0	0	0	0
0.84	1	0.89	0.89	0.91	0.91	0.84	0.84	0.9																							1	42	2	2013	0	0	1	0	1	0	0	0	0	0	0	0	0	0	0
0.79	0.78	0.72	0.87	0.9	0.97	0.89																									1	56	1	1994	1	1	0	0	1	0	0	0	0	0	0	0	0	0	0
1.25	1.22	1.09	1.08	1.08	1.2	1.15	1.04	1.08	1.03	0.86	1.06	1.05	1.09	1.05																	1	49	2		0	0	0	0	1	0	0	0	0	0	0	0	0	0	0
1.02	1.2	1.07	1.06	1.07	1.03	1.06	1.07	0.95	1.12	1.07	1.14	1.13																			1	30	2	2013	1	0	1	0	1	0	0	0	0	0	0	0	0	0	0
1.22	1.16	1.11	1.13	1.1	1.21	1.21	1.35	1.02	1.13	1.04	1.09	1.01	1.09	1.13																	1	41	2		0	0	1	0	1	0	0	0	0	0	0	0	0	0	0
0.83	0.96	0.98	0.71	0.83	0.77	0.87	0.9	0.91	0.74	0.98	0.94	0.79	0.91	0.94	0.89	1.07	0.93	0.88													1	29	1		0	0	0	0	3	0	0	0	0	0	0	0	0	0	0
1.1	0.97	0.95	1.06	0.99	0.94	1.02	0.94	1.06	0.89	0.96	1.02	0.98	1.06	0.99	0.84	1															1	43	1	2005	0	0	0	0	2	0	0	0	0	0	0	0	0	0	0
1.24	1.09	1.03	0.86	0.87	1.07	1.09	1.13	0.95	1.12	1.05	0.86																				1	41	2	1991	0	0	0	0	3	0	0	0	0	0	0	0	0	0	0
1.41	1.43	1.67	1.12	1.54	1	1.5	1.49	1.44	1.51	1.38	1.51	1.34																			1	55	2		0	0	0	0	1	0	0	0	0	0	0	0	0	0	0
0.79	0.8	0.83	0.75	0.72	0.8	0.83	1.06	0.92	0.84	0.88	0.91	0.82	0.98	0.93	0.92	0.99															0	59	1	2004	0	0	0	0	2	0	0	0	0	0	0	0	0	0	0
1.19	1.17	1.35	1.13	1.11	0.92	1.07	1.04	1.09	1.16																						1	52	2	2009	1	0	1	0	1	0	0	0	0	0	0	0	0	0	0
1.13	1.26	1.21	1.05	0.99	0.99	0.93	1	0.9	1.11	1.04	1.17																				1	38	2		0	0	0	0	2	0	0	0	0	0	0	0	0	0	0
1.12	1.25	1.17	1.35	1.32	1.39	1.33	1.27	1.1	1.3	1.39	1.3	1.33	1.22	1.48	1.29	1.29	1.12	1.34	1.38												1	56	1		1	0	0	0	1	0	0	0	0	0	0	0	0	0	0
0.95	0.98	0.97	1.07	1.01	0.97	0.92	0.95	1.07	0.92	1	0.99																				1	61	2	1994	1	0	0	0	2	0	0	0	0	0	0	0	0	0	0
0.93	0.99	0.82	0.76	0.74	0.94	0.98	0.9	0.95	0.88	0.87	0.8	0.78																			1	55	1	2008	0	0	0	0	2	0	0	0	0	0	0	0	0	0	0
1.07	0.96	1.09	0.91	1.05	0.82	0.91	0.96	0.89	1.16	0.94	1.09	0.95	0.94	1.04	0.95	1.09	1.06	1.08													1	27	1		0	0	0	0	3	0	0	0	0	0	0	0	0	0	0
0.62	0.66	0.74	0.7	0.65	0.69	0.89	0.93	0.88	0.8	0.69																					0	62	1		1	1	1	0	1	1	1	1	0	0	0	0	0	0	0
0.96	0.9	1.29	1.06	1.34	1.03	1.34																									1	45	1	2004	1	0	0	0	1	0	0	0	0	0	0	0	0	0	0
1.16	1.17	1.1	1.24	0.89	0.82	1.21	1.08	0.94	1.09	1.07	1.3	1.18	1.08	1.23	0.98	1.15															1	39	2	2003	1	0	0	0	2	0	0	0	0	0	0	0	0	0	0
0.82	0.93	1.04	0.84	0.76	0.8	0.78	0.83	0.88	0.85	0.68	0.96	0.76	0.97	0.87	0.59	0.94	0.87														1	39	7	2009	0	0	1	0	1	0	0	0	0	0	0	0	0	0	0
0.75	0.84	0.9	0.81	0.84																											1	39	1	2014	0	0	0	0	1	0	0	0	0	0	0	0	0	0	0
0.82	0.72	0.8	0.82	0.75	0.66	0.76	0.77	0.7	0.44	0.83	0.58	0.74	0.8	0.72	0.81	0.86															0	48	2	2011	1	0	1	0	2	0	0	0	0	0	0	0	0	0	0
1.1	1.34	1.2	1.12	1.48	1.52	1.2	1.06	1.17																							1	53	2	2002	1	0	0	0	3	0	0	0	0	0	0	0	0	0	0
0.77	0.73	0.92	0.81	0.78	0.79	0.69	0.61	0.65	0.59	0.63	0.53	0.47	0.69	0.54	0.59																0	58	2	2001	1	0	0	0	3	0	0	0	0	0	0	0	0	0	0
1.01	1.01	0.81	0.96	0.9	0.9	0.85	0.64	0.99	0.9	0.93	0.96	1.1	0.96	1.05	0.94	0.96	1.11	1.1													1	35	1		0	0	0	0	2	0	0	0	0	0	0	0	0	0	0
0.82	0.71	1	0.68	0.81	0.75	0.8	0.89	0.82	0.81	0.77	0.88	0.76	0.75																		0	43	1	2000	1	0	0	0	1	0	0	0	0	0	0	0	0	0	0
1.24	0.72	1.13	1.12	1.41	1.42	1.39	1.5	2.94																							0	41	7	1999	0	0	0	0	1	0	0	0	0	0	0	0	0	0	0
0.78	0.93	0.97	1.05	1.26	1	0.91	0.89	0.98	1.15	1.01	0.96	1.15																			1	35	1		0	0	0	0	2	0	0	0	0	0	0	0	0	0	0
0.97	1	0.94	0.83	0.87	0.79	0.74	0.69	0.78																							1	36	2	2013	1	0	0	0	3	0	0	0	0	0	0	0	0	0	0
1.21	1.61	1.12	1	1.21	1.14	0.98	1.07	1.05	1.22	0.9	1.06																				0	37	2	2005	0	0	0	0	1	0	0	0	0	0	0	0	0	0	0
1.14	1.08	1.12	1.25	1.16	1	1.1	1.12	1.14	1.12	1.1	1.25	1.38	1.16	1.1	1.23	1.52	1.35	1.3	1.39												1	53	2	1984	0	0	0	0	2	1	1	0	0	0	0	0	0	0	0
1.02	0.75	0.86	0.9	0.85	0.91	1.19	0.96	0.79	0.83	0.58																					1	57	1	1985	1	0	0	0	3	0	0	0	0	0	0	0	0	0	0
1.2	0.75	0.83	0.86	0.98	0.82																										0	41	2	2014	0	0	0	0	1	0	0	0	0	0	0	0	0	0	0
1.01	0.92	0.93	1.03	0.8	0.86	1.07	0.84	1.07	1.04	0.78	0.71	0.9																			1	30	1		0	0	0	0	3	0	0	0	0	0	0	0	0	0	0
1.01	1.18	0.99	0.91	1.15	0.99	1.07	0.99	1.06	1.13																						1	46	1	1996	0	0	0	0	3	0	0	0	0	0	0	0	0	0	0
1.12	1.18	1.05	1.15	1.19																											1	41	2	2015	0	0	0	0	3	0	0	0	0	0	0	0	0	0	0
0.95	0.79	0.85	0.96	0.9	0.87	0.79	0.85	0.86	0.83	0.79	0.89	0.89	0.83	0.74	0.88	0.84	0.73	0.9	0.79	0.71	0.8										1	55	1	1993	0	0	0	0	2	0	0	0	0	0	0	0	0	0	0
1.14	1.25	0.93	0.8	0.79																											1	34	2		1	0	0	0	1	0	0	0	0	0	0	0	0	0	0
0.97	0.85	0.85	0.8	0.95	0.96	1.05	0.97	0.95	0.94	1.03	0.96	0.93	1.11	1.01	0.84	1.12	0.94	0.88													1	53	1		1	1	0	0	1	1	0	1	0	0	1	0	0	0	0
1.22	1.14	1.11	1.19	1.17	1.02	1.17	1.02	1.02	1.01	1.06	1.12	1.24	1.07	0.93	1.04	1.09															1	44	2	2005	0	1	1	0	1	0	0	0	0	0	0	0	0	0	0
1.1	1.33	1.32	1.34	1.34	1.28	1.2	1.18	1.1	1.17	1.19	1.18	1.22	1.05	1.27	0.98	0.96	1.28	1.06													1	39	2	2009	1	0	1	0	1	0	0	0	0	0	0	0	0	0	0
1.01	0.98	1.1	1.05	0.93	0.8	0.94	1.04	0.92	0.93	1.02	1.13	1	0.97	1.04	1.08	1	1.1														1	43	3	2008	0	0	0	0	1	0	0	0	0	0	0	0	0	0	0
0.68	0.61	0.64	1	0.62	0.56	0.62	0.74	0.54	0.53	0.5	0.61	0.56	0.64	0.61	0.77	0.58	0.73	0.6													0	51	1	2009	1	1	0	0	2	0	0	0	0	0	0	0	0	0	0
1.24	0.88	0.87	1.09	1.2	0.83	0.99																									1	36	2		0	0	0	0	3	0	0	0	0	0	0	0	0	0	0
0.98	1	0.93	1	0.85	0.82	0.86	0.94	0.88	0.7	0.93	0.68	0.99																			0	47	2	2003	1	0	0	0	1	0	0	0	0	0	0	0	0	0	0
1.44	1.4	1.31	1.34	1.24	1.31	1.5	1.58	1.26	1.85	1.76	1.56	1.52	1.46	1.91	1.69	1.7	1.63	1.7	1.45	2.87	1.41	1.79	1.64	1.51	1.28						1	65	2	1995	1	1	0	0	1	0	0	0	0	0	0	0	0	0	0
0.86	0.96	1.07	1.08	0.99	0.88	0.9	0.93	0.93	1	1.02	0.83	0.8	0.86	0.97	0.88	0.85	0.9	0.91	0.99												0	40	2	1999	1	0	0	0	2	0	0	0	0	0	0	0	0	0	0
1.37	1.32	1.4	1.16	1.1	1.11	1.12	1.36	1.07	1.27	1.18	1.03	1.02	1.01																		1	36	1	2015	1	0	1	0	2	0	0	0	0	0	0	0	0	0	0
0.92	0.92	0.99	1.15	0.9	0.96	0.86	0.83	0.84	0.97	0.87	1.05	0.88	0.88																		1	49	1		0	0	0	0	1	0	0	0	0	0	0	0	0	0	0
1.02	1.16	1.46	1.31	1.01	1.06	0.99	1.03	1	1.11	1.07	1.45	1.25	0.97	1.01																	1	51	2	2001	1	0	0	0	3	0	0	0	0	0	0	0	0	0	0
0.84	0.87	0.81	0.79	0.87	1.19	0.99	0.86	0.76	0.83																						0	37	2		0	0	0	0	3	0	0	0	0	0	0	0	0	0	0
0.96	1.09	1.08	0.9	0.97	0.97	0.78	0.9	0.84	0.84	0.82	0.86	0.76																			1	50	4	1984	0	0	0	1	1	0	0	0	0	0	0	0	0	0	0
0.95	1.07	1.03	1.06	1.08	1	1.15	1.21	1.04	1.16																						1	35	1	2013	0	0	0	0	3	0	0	0	0	0	0	0	0	0	0
0.99	1.07	0.87	1.13	0.91	0.96	0.93	0.96	1.03	1.18	0.85	1.08																				1	51	2	2007	1	0	0	0	1	0	0	0	0	0	0	0	0	0	0
1.14	1.24	1.32	1.05	1.21	1.34	1.09	1.23	1.04	0.95	0.93	1.1	0.81																			1	45	1		0	0	1	0	1	0	0	0	0	0	0	0	0	0	0
1.02	0.94	1.06	0.87	1.03	0.86	0.95																									1	48	1	2009	0	0	1	0	1	0	0	0	0	0	0	0	0	0	0
0.9	0.98	0.91																													0	41	2	2005	1	0	0	0	3	0	0	0	0	0	0	0	0	0	0
0.9	0.91	0.91	0.87	0.79	0.82	0.95	0.93	0.91	0.92	0.8	1.02	0.83	0.89	0.93	0.77	0.88	0.91														1	38	1		0	0	0	0	1	1	0	1	0	0	0	0	0	0	0
0.99	0.99	1.24	1.11	0.98																											1	38	2	2014	0	0	0	0	1	0	0	0	0	0	0	0	0	0	0
0.67	0.62	0.7	0.63	0.6	0.6	0.55	0.65	0.65	0.64	0.66	0.66	0.71	0.69	0.69	0.61	0.69															0	51	1	2014	0	0	0	0	1	0	0	0	0	0	0	0	0	0	0
0.79	0.78	0.84																													1	26	2		0	0	0	0	1	0	0	0	0	0	0	0	0	0	0
0.9	1	1.17	0.81	0.9	0.92	0.8	0.87																								1	38	2	2009	0	0	0	0	3	0	0	0	0	0	0	0	0	0	0
0.77	0.93	0.69	0.87	0.82	0.88	0.71	0.67	0.68	0.66	0.79	0.8	0.76	0.75	0.84																	1	30	1		0	0	0	0	3	0	0	0	0	0	0	0	0	0	0
1.04	0.94	0.9	0.91	1.24	1.33	1.16	1.31																								1	28	2	2009	0	0	0	0	1	0	0	0	0	0	0	0	0	0	0
0.88	0.92	1.03	0.88	0.98	1.03	0.89	0.82	0.84	0.91	0.85	0.9	0.91	1	0.88																	1	45	1	2005	0	0	0	0	2	0	0	0	0	0	0	0	0	0	0
1.21	1.13	1.15	0.91	0.82	0.81	1.05	0.92	0.81	0.82	0.63	0.99	0.87	0.98	0.87	0.92																1	54	2		0	0	1	0	1	0	0	0	0	0	0	0	0	0	0
0.78	0.64	0.68	0.66	0.65																											0	33	1		0	0	0	0	1	0	0	0	0	0	0	0	0	0	0
1.02	0.91	1.02	1.02	0.97	0.91	0.99	1.08	1.05	1.12	1.1	1.2	0.94	1.2	1.04	1.11	1.1	1.03														1	55	2	1985	1	0	0	0	1	0	0	0	0	0	0	0	0	0	0
0.8	0.74	0.78	0.74	0.79	0.81	0.74	0.79	0.75	0.71	0.76	0.76	0.7	0.79																		1	50	1	2009	1	1	1	0	1	0	0	0	0	0	0	0	0	0	0
0.88	0.73	0.79	0.67	0.69	0.84	0.79	0.85	0.89																							1	57	1		0	0	0	0	3	0	0	0	0	0	0	0	0	0	0
0.94	0.95	0.87	1.19	1.16	1.06	1	1.16	1.27	1.02	1.01	0.88	0.95	0.89	0.9																	1	48	1	1999	1	0	0	0	2	0	0	0	0	0	0	0	0	0	0
0.98	0.97	1.09	1.1	0.99	1	1.01	1.03	0.97	1.02	1.09	1.24	1.15	1.37	1.02	1.13																1	37	1	2009	0	0	0	0	1	0	0	0	0	0	0	0	0	0	0
1.18	1.34	0.96	1.01	1.04	1.12	1.01	1.1	1.11	1.07	0.88	0.89	0.97	1.09																		1	35	2		0	0	0	0	3	0	0	0	0	0	0	0	0	0	0
0.66	0.89	0.73	0.71	0.73	0.72	0.62	0.71	0.69	0.69	0.61	0.6	0.73	0.69	0.7	0.68	0.79	0.79	0.74													1	53	1	1997	0	0	1	0	1	0	0	0	0	0	0	0	0	0	0
0.87	0.87	0.73	1.02	1.07	0.95	0.99	0.98	1.26	1	1.05	1.06	1.06	1.19	1.26	1.2	1.29	1.48	1.45	1.71	1.73	1.28	1.3	1.38	1.03							0	59	2	2011	0	0	0	0	2	0	0	0	0	0	0	0	0	0	0
1	1.08	1.04	1.15	1.06	0.97	1.04	1.11	1.23	1.22	1	1.05	1.01	1.17																		1	27	2		0	0	0	0	3	0	0	0	0	0	0	0	0	0	0
1.26	1.25	1.13	1.14	1	1.1	1.18	1.32	1.24	1.15	1.09	1.15	1.3	1.14	1.27	1.23	1.15															1	45	1	2009	0	0	0	0	1	0	0	0	0	0	0	0	0	0	0
0.8	0.62	0.64	0.95																												1	41	2	2015	0	0	0	0	3	0	0	0	0	0	0	0	0	0	0
0.96	0.93	0.89	0.93	0.96	0.92	0.82	0.94	1.06	0.85	0.82	0.91	0.95	0.94	0.94	0.92	0.88	0.96														1	30	1		0	0	0	0	1	0	0	0	0	0	0	0	0	0	0
1.17	1.1	1.11	1.11	1.21	1.36	1.25	1.16	1.21	0.97																						1	32	7		0	0	0	0	1	0	0	0	0	0	0	0	0	0	0
1.14	1.3	1.05	1.04	1.08	1.06	1.07	1.23	1.14	0.98	1.09	1.22	1.3	0.98	1.14	1.02	1.03	0.91														1	46	1		0	0	1	0	3	0	0	0	0	0	0	0	0	0	0
1.42	1.4	1.48	1.42	1.33	1.65	1.35	1.52	1.5	1.52	1.11																					1	53	2	1994	0	0	1	0	3	0	0	0	0	0	0	0	0	0	0
0.8	0.88	0.86	1.03	0.96	0.87	0.75	0.93	1.09	0.94	0.9	1.01	0.94	0.82	0.92	0.88	0.86	1	0.98													1	39	3	1998	0	0	1	0	3	0	0	0	0	0	0	0	0	0	0
0.86	0.9	0.92	0.84	0.84	1.05	1.18	1.01	0.94	1.08																						0	58	2	1987	1	1	0	0	3	0	0	0	0	0	0	0	0	0	0
0.95	1.17	0.87	0.92	1	1.13	0.96	1.05	1.08	0.97	0.96																					1	49	1	1997	0	0	0	0	1	0	0	0	0	0	0	0	0	0	0
1.02	1.05	0.92	1.05	0.98	0.9																										0	44	2	2014	1	0	0	0	1	1	1	0	0	0	0	0	0	0	0
0.62	0.84	0.79	0.88	0.89	0.82	0.76	0.88	0.89	0.85	0.94	0.89	0.82	0.81	0.83	0.99	0.93	0.96	0.87	0.77	0.8	0.82	0.84									1	50	1	2002	1	1	1	0	1	0	0	0	0	0	0	0	0	0	0
1.17	1.13	1.08	1.04	0.98	1.03	0.98	1.09	1.02	1	0.87	1.01	1.03	1.08	1.03	1.05	1.04	1.03	1.19	0.9	1											1	32	2	2000	0	0	0	0	1	0	0	0	0	0	0	0	0	0	0
0.92	1.06	0.88	1.03	0.85	0.8	1.02	1.01	0.88	0.97	0.9	1.18	0.98	0.9	1.03	0.96	0.89	0.98	0.89	0.88	1.07											1	45	7		0	0	1	0	1	0	0	0	0	0	0	0	0	0	0
0.8	0.8	0.76	0.7	0.9	0.73																										0	41	2	2015	1	0	0	0	3	0	0	0	0	0	0	0	0	0	0
0.87	0.95	0.97	0.94	0.76	0.84	0.84	0.8	0.89	0.88	0.8																					0	49	2	1994	0	0	0	0	1	0	0	0	0	0	0	0	0	0	0
0.86	0.96	0.84	0.97	0.85	0.9	0.7	0.74	0.84	0.81	0.71	0.96	0.86	0.87	0.8	0.81	0.81															1	52	1	1996	0	0	0	0	2	0	0	0	0	0	0	0	0	0	0
0.65	0.71	0.74	0.58	0.91	0.79	0.73	0.85	0.71	0.74	0.75	0.65																				1	40	1	2013	1	1	1	0	2	0	0	0	0	0	0	0	0	0	0
0.89	0.81	0.83	0.79	0.76	0.72	0.72	0.59	0.71	0.82	0.7	0.71	0.78	0.71	0.77	0.78	0.73	1.03	0.8													1	39	1	2008	1	0	0	0	1	0	0	0	0	0	0	0	0	0	0
0.74	0.76	0.7	0.6	0.84	0.75	0.63																									0	26	2		0	0	1	0	1	0	0	0	0	0	0	0	0	0	0
0.97	0.87																														1	54	2	2014	1	1	0	0	3	0	0	0	0	0	0	0	0	0	0
0.82	0.74	0.96	0.79	0.83	0.6	0.81	0.87	0.83	0.81	0.76	0.81	0.8	0.87	0.88	0.71																1	30	1	2012	0	0	0	0	1	0	0	0	0	0	0	0	0	0	0
0.98	0.89	0.86	0.91	0.94	0.89	0.91	0.84	0.72	0.7	0.89	0.82	0.74	0.72	0.69	0.77	0.71															1	52	2	2004	0	0	0	0	3	0	0	0	0	0	0	0	0	0	0
0.71	0.86	0.84	0.77	0.87	0.94	0.88	0.84	0.63	0.87	0.81	0.83	0.78	0.81	0.83	1.03	0.88															1	27	1	2010	0	0	0	0	1	0	0	0	0	0	0	0	0	0	0
0.96	1.01	0.8	0.7	0.65	0.63	0.65	0.6	0.56	0.58	0.56	0.7	0.59	0.72	0.61	0.63																1	31	1		0	0	0	0	2	0	0	0	0	0	0	0	0	0	0
0.94	1	0.93	0.96	1.08	0.93	1.12	1.04	1.15	1.25	1.05	1.05	1.32	1.29	1.11	1.28	1.15															1	65	1	1990	1	0	1	0	1	1	0	0	0	0	0	0	0	1	0
1.03	0.94	1	1.08	0.99	0.92	0.92	0.98	0.8	0.99	0.87	0.85	0.84	0.89	0.91	0.87	1.02	1.01	0.75													1	29	2	2009	1	0	0	0	1	0	0	0	0	0	0	0	0	0	0
1.1	1.1	1.1	0.82	0.99	0.86	1.1	0.92	0.93	0.79	0.85	0.7	0.84	0.84	1.03	0.94	1.06	0.95	0.85	0.9												1	35	1		0	0	0	0	1	0	0	0	0	0	0	0	0	0	0
0.58	0.56	0.69	0.62	0.72	0.7	0.87	0.62	0.63	0.62																						0	58	2	2014	0	1	1	0	1	0	0	0	0	0	0	0	0	0	0
1.04	1.14	1.09	1.08	0.92	1	0.9	1.1	0.99	1.08	0.97	0.85	0.94	0.98	1.19																	1	36	2		0	0	0	0	3	0	0	0	0	0	0	0	0	0	0
1.01	1.03	1.18	1.1	0.96	1.01	1.06	1.07	1.16	1.25	1.37	1.7	1.44																			1	55	1	1991	1	0	1	0	3	0	0	0	0	0	0	0	0	0	0
1.18	1.14	1.17	1.01	0.95	1.2	1.09	1.36	1.2	1.13	1.09	1.12	1.11	0.92	0.84	0.82	0.75	1.01														1	50	1		1	0	0	0	1	1	1	0	0	0	0	0	0	1	0
0.93	1.03	0.96	1.01	0.89	0.86	1.03	1.04	1	1.17	1.14	1.01	1.08	0.85	0.81	0.99	0.88	0.82														1	50	1	2008	0	0	0	0	1	0	0	0	0	0	0	0	0	0	0
1.19	1.17	0.95	0.95	0.92	0.96	1	1.04	1.04	1.07	0.91	0.96	0.97	1.08	1.04	1.07																1	42	2	2000	0	0	0	0	2	0	0	0	0	0	0	0	0	0	0
0.77	0.84	0.75	0.76	0.79	0.77	0.71	0.8	0.81																							0	34	2	2000	0	1	1	0	1	0	0	0	0	0	0	0	0	0	0
1.07	1.12	0.89	0.87	0.87	0.9	0.87	0.9	0.89	0.75	0.61	0.57	0.53	0.52																		0	54	2	2005	1	0	0	0	1	0	0	0	0	0	0	0	0	0	0
0.8	0.97	0.86	1.02	0.96	1.06	0.98	1.01	1.12	0.92	0.73	0.8	0.92	0.79	1.02	0.92	1.38	1.03	0.95	1.08	1.18											1	47	1	2008	1	1	0	0	3	0	0	0	0	0	0	0	0	0	0
1.08	0.96	1.03	0.99	0.88	0.96	1.08	0.92	0.79	1	0.79	0.83	0.88	0.85	0.9	0.82																1	38	2	1998	0	0	1	0	1	1	0	0	0	0	0	0	0	1	0
1.09	1.08	0.97	1.08	1.02	1.03	0.91	0.99	0.91	1.18	1.09	1.1	0.96	0.94	0.83																	1	47	2		0	0	0	0	3	0	0	0	0	0	0	0	0	0	0
1.06	1.22	1.17	1.13	1.27	1.09	1.2	0.98	1.1	1.21	1	1.11	1.18	1.18	1.06																	1	44	2	2008	0	0	0	0	3	0	0	0	0	0	0	0	0	0	0
0.95	0.93	0.95	1.05	1.02	1.08	1.21	1.05	0.98	1.06	1.08	0.93	0.99	0.96	0.99	1.26	1.45	1.25	1.08	1.09												1	59	1		1	0	0	0	2	0	0	0	0	0	0	0	0	0	0
1.13	1.03	0.79	1.16	1.03	1.06	1.25	1.41	1.16	1.06	1.16																					1	38	2	2006	0	0	0	0	3	0	0	0	0	0	0	0	0	0	0
0.8	0.82	0.93	0.92	1.02	0.86	0.8	0.94	0.75	1.09	0.67	0.82	0.86	1.06																		0	39	2		0	0	0	0	3	0	0	0	0	0	0	0	0	0	0
1.23	1.23	0.94	1.29	1.05	1.12	0.96	0.86	1.12	1.44	1.12	1.49	1.35	1.25	1.42	1.21	1.53	1.17	1.36	1.25	1.32	1.33										1	62	2	2005	0	0	1	0	1	0	0	0	0	0	0	0	0	0	0
1.1	1.05	1.22	1.01	1.06	1.07	1.33	0.96	1.03	0.95	1.03	1	1.27	1.04	1.27	1.13	1.03	1.11														1	42	1	2002	0	0	1	0	3	0	0	0	0	0	0	0	0	0	0
0.96	0.79	0.89	0.87	0.86	0.78	0.76	0.94	0.81	0.78	0.95	0.82	0.84	0.78	0.9	0.86	0.87	0.82	0.84													1	27	1	2008	0	0	0	0	1	0	0	0	0	0	0	0	0	0	0
0.79	1.23	0.77	0.92	0.78	0.77	0.82	0.83	0.96	1.08	0.92	1.16	0.99	0.91																		1	38	1	2008	0	0	1	0	2	0	0	0	0	0	0	0	0	0	0
0.89	0.99	0.96	1.08	0.75	0.9	0.9	0.81	1.13	0.98	0.98	0.93	0.94	0.98																		1	30	1	2009	0	0	0	0	1	0	0	0	0	0	0	0	0	0	0
1.08	1.09	1.03	1	1.07	0.92	1.06	0.9	0.94	0.88	0.91	0.99	0.9																			1	40	6	2009	0	0	0	0	1	0	0	0	0	0	0	0	0	0	0
1	1.03	1.04	1.14	1.15	0.91	1.41	1.1	1.16	1.22																						1	50	2	2013	0	0	0	0	1	0	0	0	0	0	0	0	0	0	0
0.89	1.06	0.87	0.99	0.95	0.81	0.85	0.71	0.84	0.74	1	0.79	0.64	0.79	0.91	0.86	0.76	0.73	1.04													1	36	1		0	0	1	0	1	0	0	0	0	0	0	0	0	0	0
0.83	0.97	1.06	0.87	0.86	0.86	0.88	0.97	0.82	1.01	1.05	0.88	0.84	0.84	1.01	0.9	0.98															1	32	2	2006	0	0	0	0	3	0	0	0	0	0	0	0	0	0	0
1.08	0.98	1.09	0.93	1.14	1.02	0.85	1.19	1.05	0.95	0.87	0.91	1	0.87	1	0.93	1.2	1.12	0.92													1	35	2		1	1	0	0	1	0	0	0	0	0	0	0	0	0	0
0.83	0.89	0.93	0.86	0.8	0.8	0.78	0.79	0.73	0.77	0.88	0.78	0.81	0.83	0.78	0.84	0.95															1	42	1		0	0	1	0	1	0	0	0	0	0	0	0	0	0	0
0.52	0.61	0.72	0.62																												1	57	1	2014	0	0	0	0	2	0	0	0	0	0	0	0	0	0	0
0.73	0.67	0.62	0.64	0.64	0.58	0.66	0.6	0.64	0.62	0.69	0.61	0.68	0.82	0.66	0.73	0.64	0.68	0.72	0.7	0.62											0	34	1		1	1	1	0	1	0	0	0	0	0	0	0	0	0	0
1.06	1.32	1.6	1.46	1.3	1.06	1.05	1.2	1.74																							1	62	2	2014	0	0	0	0	2	0	0	0	0	0	0	0	0	0	0
1.02	1.33	1.22	1.59	1.25	1.05	0.96	0.95	1.08	1.03	1.14	1.05	0.93	1.08	1.18	1.17	1.04	1.24														1	60	2	2003	1	0	0	0	3	0	0	0	0	0	0	0	0	0	0
0.98	0.82	0.97	0.76	0.86	0.95	0.93	0.94	0.99	1.07	0.91	0.94																				1	29	2	2009	0	0	0	0	3	0	0	0	0	0	0	0	0	0	0
0.9	0.96	0.9	0.88	0.72	0.76	0.89	0.89	1.01	0.87																						1	32	1		0	0	0	1	3	0	0	0	0	0	0	0	0	0	0
1.1	1.01	0.95	1.03	1.04	0.88																										1	39	2	2008	0	0	0	0	3	0	0	0	0	0	0	0	0	0	0
0.75	0.81	0.77	0.76	0.71																											0	40	2	2015	0	0	0	0	2	0	0	0	0	0	0	0	0	0	0
0.93	0.97	1.13	1.34	1.05	1.13	1.1	1.56	1.16	1.31	1.16	1.24	1.27	1.04	0.94	1.07																1	54	2	2007	1	0	0	0	3	0	0	0	0	0	0	0	0	0	0
0.7	0.77	0.7	0.59	0.72	0.72	0.85	0.8	0.66	0.75	0.92	0.76																				0	30	3		0	0	0	0	1	0	0	0	0	0	0	0	0	0	0
0.96	0.92	0.94	0.98	1.01	1.11	1.11	1.04	1.03	1.09	0.97	1.02	1.11	0.96	1.01																	1	33	2	2009	0	0	0	0	1	0	0	0	0	0	0	0	0	0	0
0.98	1.05	1.12	1.04	0.82	1.03	0.88	0.93	0.87	1.23	0.82	1.05	1.02	0.98	1.08	0.79	0.85	0.92	1.45													1	50	2	1992	1	1	0	0	2	0	0	0	0	0	0	0	0	0	0
0.99	0.84	0.77	0.86	0.76	0.8	0.99	0.71	0.75	0.97	0.73	0.87	0.87	0.8	0.73	0.83	0.84	0.75	0.85	0.79	0.97											1	28	2	2009	1	0	0	0	3	0	0	0	0	0	0	0	0	0	0
0.83	0.89	0.96	0.97	0.95	0.97																										1	31	1	2014	0	0	0	0	1	0	0	0	0	0	0	0	0	0	0
0.63	0.61	0.65	0.71	0.73	0.73	0.65	0.67	0.65	0.63	0.62	0.62	0.61	0.63	0.51	0.6	0.77	0.74	0.6	0.61												0	33	2		1	1	0	0	2	0	0	0	0	0	0	0	0	0	0
0.86	1.12	0.77	0.78	0.82	0.93	0.81	0.83	0.74	0.86																						1	38	1	1999	0	0	0	0	2	0	0	0	0	0	0	0	0	0	0
0.9	1.04	0.88	1.04	0.94	1.06	0.99	0.95	0.86	0.99	1	0.97	0.88	0.93	0.96	1.05	0.98	1.02														1	41	1	2009	0	0	1	0	2	0	0	0	0	0	0	0	0	0	0
1.04	1.03	0.96	1.01	0.93	0.97	0.86	0.99	0.9	0.96																						1	49	1		1	0	1	0	3	1	0	1	1	0	0	0	0	0	0
1.09	1.18	1.19	1.1	1.1	1.13	1.05	1.12	1.2	1.1	1.05	1.18	1.04	1.08	1.03	1.36	1.11	1.26	1.14	1.13												1	49	1	1994	0	0	0	0	1	0	0	0	0	0	0	0	0	0	0
0.94	0.88	0.92	1.1	0.89	0.94	1.01	0.95	0.96	0.96	1.18	0.91	1.09	1.02	0.81	0.83	0.92															1	32	1	2010	0	0	0	0	1	0	0	0	0	0	0	0	0	0	0
0.29	0.78	0.78	0.78	0.92	0.77	0.89	0.7																								0	46	2	2009	0	0	0	0	1	0	0	0	0	0	0	0	0	0	0
1	1.09	1.46	1.25	1.04	0.85	0.95	1.01																								1	47	1	2004	0	0	0	0	3	0	0	0	0	0	0	0	0	0	0
1.29	1.25	1.18	1.31	1.06	1.22	1.16	0.81	1.13	1.36	1.12	1.16	1.18																			1	53	2	2010	1	1	1	0	1	0	0	0	0	0	0	0	0	0	0
1.16	1.13	1.11	1.1	1.09	1.16	1.07	1.05	1.04	1.08	0.95	0.97	1.11																			1	34	2		1	0	0	0	1	0	0	0	0	0	0	0	0	0	0
0.61	0.53	0.48	0.49	0.54	0.5	0.55	0.53	0.52																							0	48	1	2014	1	0	0	0	1	0	0	0	0	0	0	0	0	0	0
1.02	1.02	1.23	1.08	0.96	1	0.93	1.06	1.15	1.01	1.02	0.9	1.07																			1	46	1		0	0	0	0	2	0	0	0	0	0	0	0	0	0	0
1	0.79	0.82	1	0.84	1.04	0.87	0.84	1.15	0.98																						1	52	1	2014	1	0	0	0	1	0	0	0	0	0	0	0	0	0	0
1.23	1.01	1.11	1.19	1.22	1.13	1.01	0.93	1.16	1.19	1.1	0.93	1.1	1.16	1.04																	1	54	1	2005	1	0	1	0	1	0	0	0	0	0	0	0	0	0	0
0.98	1.17	0.94	0.84	0.89	0.94	0.93	0.9	0.86	0.91	0.93	0.98	1	0.89	1.17	0.91																1	49	1	2005	0	0	0	0	1	0	0	0	0	0	0	0	0	0	0
0.89	1.05	0.87	0.76	1.03	0.9	0.8	0.94	1.01	0.92	0.87	0.85	0.92	0.84	0.84	1.03																1	30	2		0	1	1	0	1	0	0	0	0	0	0	0	0	0	0
0.83	1.15	1.05	1.08	1.23	0.96	1.19	1.07																								1	41	2	2014	0	0	0	0	1	0	0	0	0	0	0	0	0	0	0
0.97	1.25	1.12	1.25	1	1.21	1.01	1.04	0.86	1.03	1	1	0.97	1.2	1.15																	1	28	2		0	0	0	0	1	0	0	0	0	0	0	0	0	0	0
8.75	10.66	10.12	8.88																												1	47	2	2000	1	0	0	0	1	0	0	0	0	0	0	0	0	0	0
0.99	0.99	1.02	1.07	0.8	0.8	1.09	0.95	0.93	0.97	0.99	0.95	0.91	0.93	1.06	0.95	0.9															1	32	1		0	0	1	0	3	0	0	0	0	0	0	0	0	0	0
0.94	0.87	0.92	1	0.9	0.88	0.89	0.76	1	0.77	0.94	0.98	0.9	0.97	0.99	0.93	1	1.01	0.89	1.02												1	67	6		1	0	0	0	2	0	0	0	0	0	0	0	0	0	0
0.74	0.64	0.6	0.59	0.58	0.6	0.59	0.51	0.63	0.51	0.59	0.56	0.48	0.49	0.53	0.56	0.54	0.57	0.49	0.59												0	44	2		1	1	0	0	3	0	0	0	0	0	0	0	0	0	0
1.2	1.3	0.88	1.02	1.04	1.23	1.14																									1	54	1	1997	1	0	1	0	1	0	0	0	0	0	0	0	0	0	0
1.24	0.87	1.29	0.96	0.99	1.06	1.15	0.84	1.01	1.03																						1	56	2	2013	1	1	1	0	1	0	0	0	0	0	0	0	0	0	0
0.79	0.94	0.76	0.8	0.8	0.93	0.85	0.76	0.89	0.95	0.78	0.74	0.86	0.81																		1	50	1	2002	0	0	0	0	1	0	0	0	0	0	0	0	0	0	0
1.01	0.77	0.99	0.94	1.37	1.08	1.2	1.13																								1	49	2	2015	0	0	0	0	2	0	0	0	0	0	0	0	0	0	0
0.9	0.99	1.04	0.99	0.97	1.06	1.1	1.1	0.95	0.96	0.96	1.01	1.03																			1	27	1		0	0	0	0	1	0	0	0	0	0	0	0	0	0	0
0.98	1.27	1.07	1.26	1.03	1.25	0.98	0.93	0.96	0.94	1.07	0.97	1.04	1.21	0.97	1.04	0.88	0.98	0.98	0.98	0.92	0.98	0.95	0.88	0.94							1	56	1		0	1	0	0	1	0	0	0	0	0	0	0	0	0	0
1.07	1	1	1.09	0.78	0.78	0.83	0.9	0.85	0.89	0.74	0.91	0.92	0.9	0.89	1.02	0.9	0.96	0.9	0.94	1.02											1	46	3		0	0	0	0	1	0	0	0	0	0	0	0	0	0	0
1.2	1.27	1.36	1.36	1.51																											1	41	2	2000	1	1	0	0	1	0	0	0	0	0	0	0	0	0	0
1.04	0.96	0.83	0.94	0.77	0.88	0.94	1.02	1.02	0.94	0.92	0.91	0.91	0.94																		0	40	2	2002	0	0	1	0	1	0	0	0	0	0	0	0	0	0	0
0.64	0.61	0.92	0.64	0.69	0.7	0.66	0.73	0.74	0.79	0.74	0.71	0.82	0.75	0.74	0.6	0.68	0.76	0.69													0	61	2		1	0	0	0	3	1	0	0	0	0	0	0	0	0	1
1.22	1.68	1.29	1.15	1.2	1.12	1.04	1.27	1.13	1.1	1.2	1.32	1.37	1.14	0.96	1.18																1	44	1	2000	0	0	0	0	1	0	0	0	0	0	0	0	0	0	0
0.91	1	1.06	1.09	0.9	0.9	0.98	0.99	1.12	1.05	1.03	1.15	0.96	0.98	0.93	0.94	0.87															1	50	1	2016	0	0	0	0	1	0	0	0	0	0	0	0	0	0	0
0.5	0.57	0.58																													0	38	1	1996	0	0	0	0	1	0	0	0	0	0	0	0	0	0	0
0.88	1.02	0.97	1	1.07	1.06	0.92	1.14	1.28	0.96	1.07	0.85	0.97	0.9																		1	54	7	1991	0	0	0	0	1	1	0	1	0	0	0	0	0	0	0
1	0.84	0.96	1.09	1.1	0.93	0.99	1.04	0.91	0.84	1.22																					1	40	2	2007	0	0	0	0	3	0	0	0	0	0	0	0	0	0	0
0.91	0.99	1	0.99	0.87	0.83	0.91	1.06	0.9	0.82	0.92	1	0.72	0.9	0.9																	1	37	1	2010	0	0	0	0	2	0	0	0	0	0	0	0	0	0	0
0.92																															1	43	1	2012	1	0	0	0	1	0	0	0	0	0	0	0	0	0	0
1.07	1.06	1.12	1.06	0.95	1.13	0.96	1.01	0.89	1.17	0.97	1.01																				1	35	2	2004	0	0	0	0	3	0	0	0	0	0	0	0	0	0	0
0.65	0.68	0.67	0.6	0.68	0.78	0.57	0.75	0.64	0.72	0.53	0.64																				0	44	2	2000	0	0	0	0	1	0	0	0	0	0	0	0	0	0	0
1.06	0.99	1.09	1.03	1.01	0.93	0.85	0.62	0.74	0.84	0.87	1.11																				1	57	2	1986	0	0	0	0	2	0	0	0	0	0	0	0	0	0	0
0.9	0.86	0.95	0.78	0.75																											1	56	1	1984	0	0	0	0	1	0	0	0	0	0	0	0	0	0	0
1.13	1.06	1.02	1.1	1.02	0.93	0.89	1	1.01	1.27	1.12	1.11	1.02	1.24	1.06	1.12																1	38	1		0	0	0	0	1	0	0	0	0	0	0	0	0	0	0
0.96	0.97	1.07	0.91	0.93	0.91	1.08	0.86	0.84	0.91	0.97	0.94	1.11	0.96	1	1.05	0.99	1.11	1	0.86	0.88											1	36	1	2008	0	0	1	0	1	0	0	0	0	0	0	0	0	0	0
0.93	0.89	0.9	0.74	0.66	0.91	0.91	0.94	0.84	0.8	0.9	0.9																				1	63	2	1993	1	0	0	0	1	0	0	0	0	0	0	0	0	0	0
0.87	0.98	0.91	0.84	0.8	0.88	0.9	0.86	0.9	0.85	0.86	0.83	0.82	0.87	0.91	0.8	0.82	0.85	0.91	0.75												0	47	1	1993	0	0	0	0	1	0	0	0	0	0	0	0	0	0	0
0.99	1.16	1.26	1.05	1.1	1.09	1.31	1.22	1.04																							1	56	2	2008	0	0	0	0	3	0	0	0	0	0	0	0	0	0	0
0.92	1.02	1.01	1.05	1.04	1.02	1.13	1.13	1.05	1.19	1.15	1.21	0.97	0.9	1.01	1.09	1.07	1.01	1.06	0.95												1	47	1	2001	0	0	1	0	3	0	0	0	0	0	0	0	0	0	0
0.92	1.07	0.84	0.89																												1	51	2	2015	1	1	1	0	1	0	0	0	0	0	0	0	0	0	0
0.76	0.77	0.72	0.79	0.73	0.68	0.71	0.78																								1	26	1		0	0	0	0	3	0	0	0	0	0	0	0	0	0	0
1.16	1.12	0.96	0.97	1.02	0.89	0.93	0.94	0.9	1.11	1.3	1.33	1.35	1.05	1.37	1.52																1	36	2		1	0	1	0	1	1	0	0	0	0	1	0	0	0	0
1.16	1.06	1.16	1.36	1.2	1.17	1.19	1.4	1.13	1.49	1.25	1.35	1.45	1.22	1.57	1.38	1.39															1	56	1	1998	1	0	1	0	2	1	0	0	0	0	0	0	0	0	1
0.75	0.88	0.98	0.82	0.82	0.76	0.73	0.68	0.77	0.81	0.72	0.81	0.82	0.82	0.91	0.85	0.91	0.88														1	29	1	2011	0	0	0	0	1	0	0	0	0	0	0	0	0	0	0
0.82	0.93	0.84	0.96	0.76	0.89	0.85	0.95	0.87	0.97	0.84	0.87	0.8	0.86	0.93	0.84	0.85	0.85	0.86	0.77	0.87	0.88										1	40	1	2010	0	0	1	0	3	0	0	0	0	0	0	0	0	0	0
0.83	0.84	0.68	0.91	0.82	0.83	0.86	0.75	0.75	0.59	0.84																					0	41	2	2002	0	0	0	0	2	0	0	0	0	0	0	0	0	0	0
0.94	1.09	1.08	1.1	1.13	1.31	1.35	1.51	1.41	1.49	1.46	1.34	1.02	1.41	1.23	1.37	1.47	1.21	1.6													1	53	1		1	1	1	0	2	0	0	0	0	0	0	0	0	0	0
0.9	1.06	0.98	1.05	0.98	0.98	0.99	0.99	0.99	0.92	1.02	1.1	1.03	1.13	1.14	0.99	1.07	1.18	1.11													1	34	1	2010	1	0	0	0	1	0	0	0	0	0	0	0	0	0	0
1.4	1.35	1.64	1.43	1.09	0.95	1.18	1.1	1.1	1.1	1.54	1.37	1.2	1.09	1.23	1.13																1	54	2	1992	1	1	1	0	3	0	0	0	0	0	0	0	0	0	0
1.07	0.95																														1	29	1	2015	0	0	0	0	3	0	0	0	0	0	0	0	0	0	0
0.91	0.93	0.89	0.78	0.9	1.06	1.02	1.01	0.89																							1	38	2		0	0	0	0	3	0	0	0	0	0	0	0	0	0	0
1.12	1.1	1.11	1.02	0.97	1.08	0.91	1.08	1.13	1.1																						1	45	1	2012	0	0	0	0	1	0	0	0	0	0	0	0	0	0	0
1.02	0.97	1.05	0.97	0.99	1.04	0.99	0.95	1.01	1.04	1.02	1.08	1.15	1.12	1.31	1.23	1.13															1	53	1	2010	0	0	0	0	1	0	0	0	0	0	0	0	0	0	0
0.91	0.87	0.91	0.98	0.85	0.88																										1	43	2	2013	0	0	0	0	1	0	0	0	0	0	0	0	0	0	0
1.1	1.14	1.16	1.4	1.21	1.11	1.18																									1	53	2	2013	1	0	1	0	1	0	0	0	0	0	0	0	0	0	0
0.98	0.94	1.05	0.99	0.89	0.9	0.93	0.87	1.04	0.9	1.09	1.09	1.03																			1	49	1	1995	0	0	0	0	3	0	0	0	0	0	0	0	0	0	0
0.74	0.64	0.78	0.75	0.86																											0	30	2		0	0	0	0	3	0	0	0	0	0	0	0	0	0	0
0.84	1.11	0.84	0.98	0.91	0.99	0.9																									1	42	2	1992	0	0	0	0	3	0	0	0	0	0	0	0	0	0	0
0.69	1.03	0.8																													1	36	1	2014	0	0	0	0	3	0	0	0	0	0	0	0	0	0	0
1.19	0.91	1.22	1.05	1.39																											1	31	2	2003	0	0	0	0	1	0	0	0	0	0	0	0	0	0	0
1.27	1.07	1.41	1.19	1.24	1.13	1.18	1.25	1.08	1.14	1.09	1.09	1.13	1.13	1.12	1.1	1.1	0.96	0.94	0.97	0.99	1.27										1	51	1		1	0	0	0		0	0	0	0	0	0	0	0	0	0
0.9	0.89	0.91	0.95	0.94	0.84	0.76	0.8	0.82	0.73	0.83	0.79	0.83	0.88	0.78	0.8	0.76															1	32	1		0	0	1	0	3	0	0	0	0	0	0	0	0	0	0
0.94	0.85	0.85	1	0.89	1	0.88	0.91	0.88	1.19	1.03																					1	28	1	2012	0	0	0	0	1	0	0	0	0	0	0	0	0	0	0
0.84	0.96	0.95	1.26	1.12	1.08	1.23	0.96																								1	37	2	2014	0	0	0	0	1	0	0	0	0	0	0	0	0	0	0
1.03	1.22																														1	25	2	2015	0	0	0	0	1	0	0	0	0	0	0	0	0	0	0
1	1.03	0.95	0.99	0.98	0.89	1.02	1.07	0.93	1.13	0.93	0.96	0.98	1.06																		1	53	1	2011	0	0	1	0	1	0	0	0	0	0	0	0	0	0	0
1.02	1.06	0.99	0.85	0.84	0.83	0.8	0.92	0.97	0.76	0.73	0.78	0.8	0.83	0.86	0.93	1.01	0.85	0.98													1	58	1	2007	0	0	0	0	3	0	0	0	0	0	0	0	0	0	0
1.01	1.01	0.96	1.11	1.1	1.33	1.43	1.42	1.46	1.31	1.12																					1	46	3		1	0	0	0	3	0	0	0	0	0	0	0	0	0	0
0.81	0.82	0.82	1.03	0.91	0.84	0.81	0.79	0.82	0.8	0.76	0.87	0.86	0.78	0.8	0.79	0.8															1	34	1	2009	0	0	0	0	1	0	0	0	0	0	0	0	0	0	0
1	0.91	0.94	0.94	0.86	0.91	0.84	0.86	1.01	0.8	0.8	0.81	0.89	0.84	0.87	0.94	0.89															1	44	2	2002	0	0	0	0	3	0	0	0	0	0	0	0	0	0	0
1.12	1.17	1.08	1.13	1.13	0.99	1.02	1.22	0.91	1.15	1.01	0.94	1.2	1.03	1.29	1.17	1.17	1.22	1.04													1	46	1	1995	0	0	0	0	1	0	0	0	0	0	0	0	0	0	0
0.74	0.73	0.73	0.75																												0	35	2	2015	0	0	1	0	1	0	0	0	0	0	0	0	0	0	0
1.1	0.98	1.2	1.12	1.23	1.26	1.06	1.17	1.2	1.11	1.28	1.43	1.26																			1	55	2	1997	1	0	0	0	1	0	0	0	0	0	0	0	0	0	0
1.02	1.14	1.29	1.14	1.04	1.29	1.27	1.2	1.18	1.17	1.26	1.3	1.26	1.22	1.29	1.3	1.31	1.26	1.25	1.16	1											1	64	2	2005	1	0	1	0	1	0	0	0	0	0	0	0	0	0	0
1.15	1.02	1.34	1.14	1.41	1.34	1.05	1.15	1.18	1.11	1	0.99	1.01	1.54	1.03	1.04																1	34	2		1	0	0	0	2	0	0	0	0	0	0	0	0	0	0
0.76	0.62	0.76	0.75	0.79	0.89	0.69	0.89	0.9																							1	54	1	2001	1	1	0	0	1	0	0	0	0	0	0	0	0	0	0
0.79	0.9	0.81	0.59	0.84	0.91	0.85	0.79	0.96	0.8	0.92	0.75	0.82	0.74	0.82																	0	44	2	1998	1	0	1	0	1	0	0	0	0	0	0	0	0	0	0
0.91	0.9	0.9	0.87	0.97	1.09	0.91	1.02	0.9	0.87	0.8	0.81	0.68	0.86	0.81	0.98																1	29	2	2009	1	0	0	0	1	0	0	0	0	0	0	0	0	0	0
1.07	0.83	0.79	0.93																												1	58	2	2015	0	0	0	0	3	0	0	0	0	0	0	0	0	0	0
1.08	1.09	0.99	0.91	1	0.92	0.91	0.73	0.92	0.82																						1	36	2	2016	1	0	0	0	1	0	0	0	0	0	0	0	0	0	0
1.13	1.1	1.1	1.45	1.18	1.37	1.51	1.27	1.12	1.37																						1	53	2	2013	0	0	0	0	3	0	0	0	0	0	0	0	0	0	0
0.87	0.8	0.87	0.91	0.86	0.93	0.84	0.82	0.77	0.91	0.87	0.77	0.81																			1	45	3	1992	0	0	0	0	3	0	0	0	0	0	0	0	0	0	0
0.89	0.96	0.93	0.9	0.9	0.83	0.8	0.91	0.78	0.79	0.78	0.83	0.78	0.86	0.91	0.89	0.81	0.82	0.84	0.89	0.94											1	56	1	1997	1	0	0	0	1	0	0	0	0	0	0	0	0	0	0
0.97	0.94	1.08	0.96	1.03	0.96	0.89	0.96	0.8	1	0.84	0.85	0.76	0.95	1	0.98	0.99	1.03	0.92													1	38	1	2010	0	0	0	0	1	0	0	0	0	0	0	0	0	0	0
1.04	1.07	0.92	1.04	1.03	0.96																										1	54	2	2010	1	0	0	0	1	0	0	0	0	0	0	0	0	0	0
0.73	0.71	0.71	0.71	0.6	0.76	0.72	0.8	0.68	0.69																						0	49	2		1	0	1	0	3	0	0	0	0	0	0	0	0	0	0
0.99	1.24	1.26	1.08	1.33	1.27	0.97	1.01	0.95	1.1	0.97	1.07	0.99																			1	42	2		0	0	0	0	2	0	0	0	0	0	0	0	0	0	0
0.85	0.94	1	0.98	1.22	1.04																										1	42	6	2001	0	0	0	0	3	0	0	0	0	0	0	0	0	0	0
0.81	1.09	0.98																													1	30	2	2008	0	0	0	0	1	0	0	0	0	0	0	0	0	0	0
0.71	0.85	0.71	0.67	0.71	0.61	0.63	0.67	0.67	0.79	0.68	0.67	0.78	0.67																		0	36	2	2012	1	0	0	0	2	0	0	0	0	0	0	0	0	0	0
0.98	0.85	0.8																													1	56	1	2011	0	0	0	0	3	0	0	0	0	0	0	0	0	0	0
0.88	0.95	0.9	0.87	1.11																											1	42	1	1994	0	0	0	0	1	0	0	0	0	0	0	0	0	0	0
1.48	1.31	1.41	1.12	1.2	1.27	1.25	1.2	1.28	0.94	0.99	1.07	0.98	1.16	1																	1	57	2	2001	1	0	0	0	3	0	0	0	0	0	0	0	0	0	0
0.95	1.3	1.03	0.97	0.93																											1	27	1	2012	0	0	0	0	2	0	0	0	0	0	0	0	0	0	0
0.79	0.66	0.71	0.72	0.81	0.71	0.68	0.72	0.67	0.78	0.7	0.68	0.67	0.73	0.68	0.7	0.69	0.71	0.69	0.65	0.66	0.72										1	59	1	1998	1	0	1	0	3	0	0	0	0	0	0	0	0	0	0
0.92	0.86	1	0.96	0.83	0.85	0.88	0.84	0.9	0.97	0.97	0.97	0.73	0.83																		0	40	2	1997	1	0	0	0	3	0	0	0	0	0	0	0	0	0	0
1.87	1.85	1.8	1.96	1.87	1.7	1.66	1.78	1.87	1.74	1.73	1.8	1.87	1.7	2.09	1.75	1.94	1.77	1.9	1.91	2.02	1.93	1.83									1	55	2	2003	0	0	0	0	1	0	0	0	0	0	0	0	0	0	0
0.96	1.11	1.18	1.03	1.36	0.87	0.78	0.92	1.2	1.14																						1	36	1	2007	0	0	0	0	3	0	0	0	0	0	0	0	0	0	0
1.41	1.5	1.19	1.18	0.97	0.86	0.86	0.84	1.25	1.2																						1	49	2	2003	1	0	0	0	3	1	0	1	0	0	0	0	0	0	0
0.85	0.94	1.11	0.94	0.91	0.84	0.88	0.92	0.94	1.01	0.98	0.98	1.01	0.97	1.01	0.98																1	31	2	2011	0	0	0	0	3	0	0	0	0	0	0	0	0	0	0
0.93	0.97	0.9	0.77	0.94	0.93	0.85	0.82	0.82	0.88	0.92	1	0.92	0.87	1.02	0.87																1	58	1	2010	0	0	1	0	1	0	0	0	0	0	0	0	0	0	0
0.97	0.82	0.84	0.86	0.8	0.8	0.84	0.79	0.79	0.74	0.6	0.84	0.78	0.81	0.88	0.76																1	35	1	2006	0	0	0	0	1	0	0	0	0	0	0	0	0	0	0
1	1.03	1.08	1	0.98	1.01	1.07	0.91	0.97	0.86	0.89	0.94	1.06	0.97	0.88	1.03	0.79	0.93	0.96													1	46	1	2010	0	0	0	0	1	0	0	0	0	0	0	0	0	0	0
0.89	0.88	0.91	0.81	0.78	1	0.8	1.23	1.02	0.94	1.05																					1	35	1	1999	0	0	1	0	3	0	0	0	0	0	0	0	0	0	0
0.63	0.73	0.92	0.73	1	0.67	0.72	0.67	0.68	0.63	0.63	0.6	0.64	0.72	0.74	0.77	0.58															0	40	2	2008	1	0	0	0	2	0	0	0	0	0	0	0	0	0	0
1.19	1.1	0.96	1.01	1.04																											1	29	2	2015	0	0	0	0	1	0	0	0	0	0	0	0	0	0	0
0.78	0.78	0.79	0.84	0.77	0.72	0.66	0.75	0.67	0.79	0.65	0.81	0.63	0.68	0.77	0.68	0.74	0.73														0	31	1		0	1	0	1	3	0	0	0	0	0	0	0	0	0	0
0.77	0.8	0.89	0.76	0.83	0.75	0.91	0.81	0.7	0.85	0.83	0.63	0.78	0.75	0.81	0.9	0.82	0.91	0.93													1	37	1	2010	0	0	1	0	3	0	0	0	0	0	0	0	0	0	0
0.89	0.73	0.78	0.84	0.88	0.78	0.86	0.7	0.78	0.79	0.7	0.72	0.67	0.62																		0	49	2	2010	0	0	0	0	2	0	0	0	0	0	0	0	0	0	0
0.94	0.97	0.93	0.86	0.85	0.88	0.88	0.93	0.85	0.83	0.81	0.85	0.87	0.93	0.74	0.84	0.81															1	44	2		0	0	1	0	2	0	0	0	0	0	0	0	0	0	0
0.67	0.71	0.74	0.84	0.86	0.64	0.68	0.7	0.82	0.6	0.86	0.57	0.57	0.65	0.64	0.84	0.62	0.72														0	48	1	1998	0	0	0	0	2	0	0	0	0	0	0	0	0	0	0
0.73	0.7	0.68	0.71	0.62	0.63	0.73	0.68	0.7	0.58	0.59	0.65	0.61	0.64	0.68	0.92																0	65	2	1997	1	1	1	0	1	0	0	0	0	0	0	0	0	0	0
0.88																															1	30	1	2015	0	0	0	0	3	0	0	0	0	0	0	0	0	0	0
1.12	1.02	0.96	1.08	0.93	1.01	1.11	0.98	1.1	0.89	0.83	0.84	0.87	0.82	1.11	1.14	1.06	0.81	0.83													1	45	1	1989	0	0	0	0	2	0	0	0	0	0	0	0	0	0	0
0.8	0.79	0.79	0.77	0.73	0.64	0.71																									0	33	2	2011	0	0	0	0	1	0	0	0	0	0	0	0	0	0	0
0.69	0.79	0.7	1.02	0.75	0.83	0.87	0.71	0.71	0.75	0.74	0.84	0.8	0.82																		0	38	2	2000	0	0	0	0	1	0	0	0	0	0	0	0	0	0	0
1.03	1.03	0.98	1.04	0.85	0.92	0.91	0.95	0.93	0.99	0.98	0.95	0.9	0.91																		1	28	1	2010	1	0	0	0	2	0	0	0	0	0	0	0	0	0	0
1.23	0.97	0.96	1.04	0.95	1.2	1.04	1.07	0.98	0.98	0.74	0.96	1.12	1.1	0.93	0.98																1	55	2	1995	0	0	0	0	1	0	0	0	0	0	0	0	0	0	0
0.77	0.85	0.98	0.9	0.99	0.9	0.86	0.88	0.81	0.95	0.75	1.07																				0	48	2	2002	0	0	0	0	3	0	0	0	0	0	0	0	0	0	0
0.71	0.65	0.71	0.59	0.75	0.66	0.85	0.65	0.72	0.76	0.83	0.67	0.88	0.78																		1	30	1	2012	1	0	0	0	2	0	0	0	0	0	0	0	0	0	0
1.03	0.82	0.7	0.77																												1	48	2	1997	0	0	0	0	3	0	0	0	0	0	0	0	0	0	0
0.99	0.96	0.97	1.14	0.96	1.05																										1	26	2		0	0	0	0	3	0	0	0	0	0	0	0	0	0	0
0.7																															1	58	6	1996	0	0	0	0	1	0	0	0	0	0	0	0	0	0	0
0.8	0.81	0.86	0.98	0.74	0.87	0.84	0.88	0.74	0.92	0.93	0.83	0.88	0.73	0.75																	1	69	1	1993	0	0	0	0	3	0	0	0	0	0	0	0	0	0	0
0.73	0.71	0.7	0.8	0.72	0.9	0.82	0.7	0.8	0.75	0.72	0.81	0.73	0.83																		0	25	2		0	0	0	0	3	0	0	0	0	0	0	0	0	0	0
0.94	0.96	1.07	1.03	0.86	0.9	1.01	1.02	1.23	1.08	1.06	1.03	1.08	1	1.14																	1	51	1	2010	1	0	0	0	1	0	0	0	0	0	0	0	0	0	0
1.32	1.24	0.92	1.04	0.98	1.05	1.12	1.06																								1	59	2	1996	1	0	1	0	3	0	0	0	0	0	0	0	0	0	0
0.97	1.06	0.87	1	1	1	0.95	0.91	1.18	1.01	1.09	0.89	0.97	0.89																		1	36	2	2011	0	0	0	0	1	0	0	0	0	0	0	0	0	0	0
0.84	0.77	0.88	0.82	0.98	0.91	0.8	0.88	0.8	1	0.82	0.89	0.88	0.89	0.98	0.83	0.85	0.84	0.9													1	36	1	2010	0	0	0	0	1	0	0	0	0	0	0	0	0	0	0
0.88	0.84	0.72	0.89	0.84	0.74	0.78	0.78	0.8	0.75	0.79	0.75	0.79	0.8	0.77	0.81	0.73	0.79	0.77	0.76	0.8	0.79										1	52	1	2011	0	0	1	0	1	0	0	0	0	0	0	0	0	0	0
1.22	1.11	1.09	1.1	1.07	1.2	1.1	1.05	1.04	1.16	1.07	1.09	1.11	1.05	1.09	1.07	1.02															1	45	2	2006	0	0	0	0	1	0	0	0	0	0	0	0	0	0	0
1.04	1	1.16	1.31	1.28	1.32	1.17	1.34	1.54	1.16	1.45	1.47	1.21	1.27	1.23	1.23																1	66	1	1991	0	0	1	0	2	0	0	0	0	0	0	0	0	0	0
0.96	0.79	1.13	1.21	0.98	1.08	1.05	1.04	1.1	0.97	1.11	1.1	1.14	0.99																		1	32	2	2010	0	1	1	0	1	0	0	0	0	0	0	0	0	0	0
0.86	1.04	1.02	1.04	0.98	0.89	0.92	0.87	0.79	0.86	0.81	0.95	0.98	1.02	0.93	0.93	1.06	0.98	1.05													1	28	1		0	0	0	0	3	0	0	0	0	0	0	0	0	0	0
1.08	1.3	1.73	1.26	1.45	1.26	1.15	1.26	1.21	1.16	1.17	1.12	1.06	1.21	1.08	0.91	0.94															1	64	2	1996	1	1	0	0	3	0	0	0	0	0	0	0	0	0	0
0.92	0.96	0.77	0.73	0.8	0.84	0.68	0.84	0.88	0.9	0.6	0.56	0.68	0.71	0.97																	1	39	1	2001	0	0	0	0	2	0	0	0	0	0	0	0	0	0	0
1.19	1.02	1.09	1.16	1.29	0.97	0.92	0.9	0.89	1.03																						1	48	1	2008	0	0	0	0	1	0	0	0	0	0	0	0	0	0	0
1.08	1.21	1.01	1.06	1.07	1.17	1.13	1.15	1.05																							1	37	2		0	0	1	0	2	0	0	0	0	0	0	0	0	0	0
1.03	1.41	1.11	1.26	1.41	1.28	1.33	1.22	1.22	1.42	1.39	1.4	1.32																			1	41	1	2010	0	0	1	0	3	0	0	0	0	0	0	0	0	0	0
1.25	1.31	1.03	1.05	1.31	1.12	1.34	1.21	1.23	1.12	1.12	1.17	1																			1	53	2	1998	1	0	1	0	2	0	0	0	0	0	0	0	0	0	0
1.19	1.36	0.99	1.13	1.21	1.13	1.08	1.14	1.37	1.25	1.33																					1	34	2	2010	0	0	0	0	1	0	0	0	0	0	0	0	0	0	0
0.77	0.88	0.73	0.71	0.75	0.79	0.68	0.73	0.69	0.67	0.63	0.61	0.61	0.66	0.69	0.61	0.77															0	47	2	2008	0	0	1	0	1	0	0	0	0	0	0	0	0	0	0
1	0.94	1.14	0.94	0.83	0.83	1	0.79	0.94	0.84	0.87	0.77	1.01	0.97	0.85	0.87	1.06	0.95	1.24													1	33	1	2011	0	0	0	0	1	0	0	0	0	0	0	0	0	0	0
0.93	0.86	0.82	0.83	0.87	0.85	0.85	0.8	0.81	0.87	0.97	1.1	0.82	1	0.86																	1	39	1	2010	0	0	0	0	1	0	0	0	0	0	0	0	0	0	0
1.06	1.1	1.15	1.08	1.03	1.01	0.88																									1	47	1	1996	0	1	0	0	3	0	0	0	0	0	0	0	0	0	0
0.93	0.89	0.99	0.93	0.86	0.9	0.97	1.01	1.04	1.02	0.97	1.03	1.05	0.94	1.19	0.96	0.86															0	53	1	2008	0	0	0	0	3	0	0	0	0	0	0	0	0	0	0
0.54	0.57	0.62	0.65	0.58	0.72	0.64	0.69	0.57	0.7	0.59	0.62	0.65																			0	44	7	1989	1	1	0	0		0	0	0	0	0	0	0	0	0	0
0.77	0.74	0.88	0.8	0.8	0.84	0.73	0.81	0.72	0.74	0.75	0.61	0.76	0.7	0.85	0.89	0.63	0.62	0.71													1	34	1	2007	1	1	1	0	1	0	0	0	0	0	0	0	0	0	0
1.05	0.97	0.91	0.98	1.01	1.04	1.09	1.08	0.99	1.19	1.06	1.04	0.93	0.94	1.01	1.01	1.04	1	0.98	0.96												1	49	1	1999	0	0	1	0	2	0	0	0	0	0	0	0	0	0	0
0.99	1.04	1.01	0.94	0.95	0.91	0.96	0.86	0.98	1.15	0.99	0.96	0.98																			1	27	2	2010	0	0	0	0	3	0	0	0	0	0	0	0	0	0	0
1.25	1.17	1.11	1	1.49																											1	44	2	2015	1	0	0	0	1	0	0	0	0	0	0	0	0	0	0
0.88	0.79	0.88	0.96	0.97	0.62	0.74	1.22	0.9	0.96	0.93	0.74	0.78	0.94	0.8	1.02	0.8	0.82														1	57	1	2001	0	0	0	0	1	0	0	0	0	0	0	0	0	0	0
1.05	0.92	0.97	1.24	1.02	1.04	1.07	0.91																								1	61	2	1995	1	1	0	0	2	1	1	0	0	0	0	0	0	0	0
0.78																															1	56	2	2015	0	0	1	0	1	0	0	0	0	0	0	0	0	0	0
1.21	1.38	1.09	1.04	0.9	1.07	1.03	1.16																								1	36	2	2004	0	0	0	0	3	0	0	0	0	0	0	0	0	0	0
1.11	1.08	1.03	0.88	0.98	0.93	0.91	0.93	0.94	0.96	0.94	1.07	1.17																			1	47	1	1996	0	0	0	0	1	0	0	0	0	0	0	0	0	0	0
0.91	0.95	0.84	0.84	0.95	1.01	1.01	0.93	1.05	1.08	1.08	1.01	1.2	1.27																		1	32	2		0	0	0	0	1	0	0	0	0	0	0	0	0	0	0
1.2	1.07	1.04	1.07	1.25	0.95	1.04	0.97	1	1.02	1.02	1.04	1.33	1.16	1.12																	1	52	1	1987	1	0	1	1	3	0	0	0	0	0	0	0	0	0	0
0.87	0.87	0.79	0.82	0.86																											0	20	2	1996	0	0	0	0	3	0	0	0	0	0	0	0	0	0	0
0.87	1.05	1	1.04	0.91	1																										1	51	1		0	0	0	0	2	0	0	0	0	0	0	0	0	0	0
0.88	0.9	0.87	0.95	0.94	0.9	0.97	0.91	1.04	1.02	0.87	1	1.41	1.07	0.96	1.1	0.96															1	39	1	2008	0	0	1	0	1	0	0	0	0	0	0	0	0	0	0
0.76	0.83	0.85	0.8	0.76	0.94	0.83	0.84	0.87	0.83	0.65	0.87	0.94																			0	55	1	1992	1	0	0	0	1	0	0	0	0	0	0	0	0	0	0
1.04	1.21	1.02	0.9	1.11	0.9	0.92	1.06	0.95	0.93	0.92	0.94	0.96	0.89	1.03	1.01	1.11	1.06	0.95													1	31	2	2009	0	0	0	0	3	0	0	0	0	0	0	0	0	0	0
0.91	1.24	0.82	1.11	0.82	0.79	0.86	0.86	0.84	0.91	0.9	0.91	0.85																			1	28	6	2012	0	0	0	0	2	0	0	0	0	0	0	0	0	0	0
0.98	0.95	0.98	0.99	0.84	0.9	0.92	0.98	0.83	0.93	1.09	0.94	0.96																			1	49	1	2002	1	0	1	0	2	0	0	0	0	0	0	0	0	0	0
0.79	0.78																														1	26	1	2015	0	0	0	0	1	0	0	0	0	0	0	0	0	0	0
1.07	1.27	1.08	1	1.08	0.93	1.04	1.02	1.14	1.07	0.97																					1	34	2	2009	0	0	0	0	1	0	0	0	0	0	0	0	0	0	0
1.32	1.09	1.17	1.19	1.04	1.05	0.93	1.2	0.99	1.25	1.19	1.17	0.99																			1	45	1	2001	0	0	1	0	1	0	0	0	0	0	0	0	0	0	0
0.9	0.96	1.06	0.99	0.82	0.88	1.02																									1	27	2	2013	0	0	0	0	2	0	0	0	0	0	0	0	0	0	0
1.08	0.92	1.03	0.95	1.18	1.14	1.1	1.02	0.9	0.89	0.97	0.96	1.1	0.87	1.2	0.94																1	62	1	1990	1	0	0	0	1	0	0	0	0	0	0	0	0	0	0
0.84	0.82	0.89	0.95																												1	24	2	2015	0	0	0	0	3	0	0	0	0	0	0	0	0	0	0
1	0.98	0.87	1	0.97	0.95	0.96	0.93	0.89	0.86	0.98	0.94	0.92																			1	56	1	2000	0	0	1	0	1	0	0	0	0	0	0	0	0	0	0
0.98	1.14	1.15	0.96																												1	52	1	1989	1	0	0	0	1	0	0	0	0	0	0	0	0	0	0
1	1.09	0.96	0.94	1.02	0.82	0.9	1	0.99	0.81	0.93																					1	36	1		0	0	0	0	1	0	0	0	0	0	0	0	0	0	0
0.78	0.81	0.77	0.84	1.11	0.79	0.83	0.78	0.78	0.8	0.88																					1	45	1	2013	1	1	1	0	3	0	0	0	0	0	0	0	0	0	0
0.93																															0	45	2	2014	0	0	1	0	1	0	0	0	0	0	0	0	0	0	0
0.9	0.95	0.89	0.85	0.91	0.91																										1	26	1	2015	0	0	0	0	2	0	0	0	0	0	0	0	0	0	0
0.95	0.98	1.04	1.32	0.96	0.9	1.06	1.02	1.07	1.02	1.12	1.1	1.11	1.15	1.12	1.16	1.11	1.07														1	67	1	2010	1	0	1	0	1	0	0	0	0	0	0	0	0	0	0
1.07	1.13	1.01	1	1.02	1.11	1.13	1.24	1.29	1.1	1.37	1.14	1.22	1.3	1.3	1.32	1.32															1	34	1		0	0	0	0	2	0	0	0	0	0	0	0	0	0	0
1	0.89	0.96	0.82	0.95	1.08	0.89	0.83	0.98	1.07																						1	27	2	2011	0	0	0	0	1	0	0	0	0	0	0	0	0	0	0
1.41	1.51	1.4	1.38	1.19	1.3	1.46	1.32	1.51	1.36	1.61																					1	45	2		0	0	0	0	1	0	0	0	0	0	0	0	0	0	0
0.75	0.81	0.91	0.63	0.76	0.77	0.73																									0	56	1	2005	0	0	0	0	3	0	0	0	0	0	0	0	0	0	0
0.69	0.76	0.7	0.76	0.58	0.56	0.62	0.66	0.68	0.7	0.65	0.71	0.71	0.59	0.69	0.57	0.7	0.62	0.69													1	47	1	2005	1	0	0	0	1	0	0	0	0	0	0	0	0	0	0
0.64	0.79	0.7	0.74	0.99	1	0.82	0.87																								1	42	1	2012	1	0	1	0	1	0	0	0	0	0	0	0	0	0	0
0.74	0.84	0.64	0.69	0.73	0.85	0.78																									1	30	1		1	0	0	0	1	0	0	0	0	0	0	0	0	0	0
0.84	0.99	0.85	0.91	0.85																											1	34	1	2014	0	0	0	0	3	0	0	0	0	0	0	0	0	0	0
0.85	0.84	0.93	0.85	0.9	0.74	0.86	0.82	0.98	0.78	0.79	0.74	0.81	0.9																		0	53	2	2000	1	0	0	0	3	0	0	0	0	0	0	0	0	0	0
0.88	0.87	0.84	0.81	0.9	0.77	0.79	0.75	0.93	0.82	0.94	1.05	0.87	0.96	0.85																	1	27	1	2011	0	0	0	0	2	0	0	0	0	0	0	0	0	0	0
0.86	0.97	1.25	0.94	0.94	0.96	1.02	0.96	1.16	0.96	0.8	1.12	0.83	0.91	0.8	0.71	1.17	0.96														1	45	1	2003	0	0	0	0	1	0	0	0	0	0	0	0	0	0	0
0.82	0.95	0.87	0.88	0.84	0.87	1.02	0.91	0.89	0.9	0.88	1.05	1.01	0.92	0.99	0.86	1.01															1	55	1	2000	0	0	1	0	3	0	0	0	0	0	0	0	0	0	0
1.03	1.08	0.95	0.87	0.91	1.09																										1	41	1	1995	0	0	0	0	3	0	0	0	0	0	0	0	0	0	0
1.01	1.23	1.33	1.08	1.14	1.08	1.2	0.96	0.88	1	0.9	1.03	0.98	1.03	1.11	0.99																1	59	2	1997	1	0	1	0	3	0	0	0	0	0	0	0	0	0	0
0.86	0.68	0.7	0.69	0.71	0.74	0.72	0.73	0.58	0.55	0.68																					1	26	1	2013	0	0	0	0	2	0	0	0	0	0	0	0	0	0	0
0.95	0.82	0.78	0.86	0.92	0.9	0.87	0.83	0.86	0.93	1.02	0.94	0.94	0.98	0.99	0.98	1.06	0.89														1	25	1	2010	0	0	0	0	1	0	0	0	0	0	0	0	0	0	0
0.87	0.86	0.91	0.85	0.89	0.86	1.05	0.93	0.96	0.87	0.89	0.92	0.9																			1	51	2	2013	0	0	0	0	1	0	0	0	0	0	0	0	0	0	0
1.27																															1	31	2	2015	1	0	0	0	3	0	0	0	0	0	0	0	0	0	0
1.05	1.16	1.01	1.06	1.02	0.9	1.02	1.04	1.04	0.91	0.95	1.04	0.85	0.92																		1	59	6		0	1	1	0	2	0	0	0	0	0	0	0	0	0	0
0.85	0.82	0.84	0.91	0.63	0.68	0.84	0.8	0.77	0.7	0.78	0.83	0.72	0.69	0.73																	1	30	1		0	0	0	0	1	0	0	0	0	0	0	0	0	0	0
1.1	0.78	1.27	1.01	0.94																											1	31	1	2015	0	0	0	0	2	0	0	0	0	0	0	0	0	0	0
0.98	1.53	1.15	1.11	1.31	1.15																										1	38	1	2015	0	0	0	0	3	0	0	0	0	0	0	0	0	0	0
0.76	0.82	0.65	0.8	0.75	0.83	0.93	0.84	1.03	1.05	0.97	1.01	0.9	1	0.9	0.84	0.87															1	43	1	2000	0	0	0	0	2	1	0	0	0	0	0	0	0	1	0
0.76	0.81	0.92	0.9	0.85	0.74	0.87	0.88	0.85	1.07	0.84																					1	48	1	2013	0	0	0	1	2	0	0	0	0	0	0	0	0	0	0
1.06	1.07	1.27	0.91	0.8	0.98	1.22	1.2	1.14	1.18	1.24	1.32	1.42	1.16	1.39	1.36	1.17	1.31	1.46													1	48	3	2011	0	0	0	0	3	0	0	0	0	0	0	0	0	0	0
0.99	1.08	0.9	1.01	1.04	0.97	1.06	1.25	0.97	1.11	1.05	1.01																				1	43	1	2011	0	0	0	0	3	0	0	0	0	0	0	0	0	0	0
0.82	0.73	0.77	0.77	0.72	0.77	0.76	0.72	0.8	0.73	0.84	0.77	0.76	0.83	0.8	0.69																1	51	1	2011	0	0	1	0	2	0	0	0	0	0	0	0	0	0	0
1.1	1.16	0.99	1.11	1.24	1.03	1.24	1.35	1.21	1.25	1.45	1.3	1.53	1.71	1.56	1.39	1.62	1.52	1.45	1.37												1	60	1	2002	0	0	0	0	3	0	0	0	0	0	0	0	0	0	0
1.7	1.66	1.36	1.48	1.36	1.41	1.08	1.22	2.2	2.27	1.45	1.67	1.46	1.69	1.45																	1	43	2	2006	1	1	1	0	3	1	1	0	0	0	0	0	0	0	0
0.96	0.78	0.98	1.04	0.8	0.96	1	1.03	1.07	0.9	1.04	1.02	1.27																			1	24	1	2012	0	0	0	0	1	0	0	0	0	0	0	0	0	0	0
0.72	1.09	1.09																													1	52	1	2014	1	0	0	0	1	0	0	0	0	0	0	0	0	0	0
0.8	0.69	0.78	0.7	0.83	0.82	0.82	0.78	0.94	0.83																						1	34	1		0	0	0	0	3	0	0	0	0	0	0	0	0	0	0
1.03	0.98	1.14	1.17	1.16	1.13	1.27	1.1	0.97	1.27																						1	58	1	2010	0	0	0	0	2	0	0	0	0	0	0	0	0	0	0
0.85	0.77																														1	33	1	2010	0	0	0	0	1	0	0	0	0	0	0	0	0	0	0
0.81	0.79	0.83	0.87	0.79	0.8	0.66	0.74	0.72	0.7	0.69	0.74	0.77																			1	42	2	2004	0	0	0	0	3	0	0	0	0	0	0	0	0	0	0
1.06	1.19	1.12	1.2	1.21	1.44	1.19	1.22	1.41	1.18	1.17	1.24	1.11	1.14	1.34																	1	48	2	1984	1	0	0	0	3	0	0	0	0	0	0	0	0	0	0
0.87	0.93	0.88	0.86	1	0.98	0.76																									1	32	2	2011	1	0	0	0	2	0	0	0	0	0	0	0	0	0	0
0.79	0.8	0.84	0.7	0.78	0.66	0.76	0.7	0.61	0.75																						0	25	2	1991	0	0	0	0	1	0	0	0	0	0	0	0	0	0	0
0.9	0.99	0.94	1.07	0.96	0.93	0.95	1.04	1.06	0.95	1.03	1.02	0.88	1.04	0.95	0.95	1.11	1.01														1	49	3		1	0	1	0	1	0	0	0	0	0	0	0	0	0	0
1	0.94	0.92	1.05																												0	46	2	2015	0	0	1	0	1	0	0	0	0	0	0	0	0	0	0
0.96	0.99	1.02	1.03	1.07	1.16	1.04	1.18	1.11																							1	32	2	2014	0	0	0	0	1	0	0	0	0	0	0	0	0	0	0
0.84	0.92	0.91	0.79	0.95	0.96	0.86	0.93																								1	54	1	2012	0	0	0	0	1	0	0	0	0	0	0	0	0	0	0
1.12	0.85	0.82	0.88	0.78	0.87	0.91	0.85	0.78	0.84	0.88	0.88	0.98	0.91	0.89																	1	42	1	1997	0	0	0	0	3	0	0	0	0	0	0	0	0	0	0
1.12	1.22	1.33	1.19	1.25	1.49	1.21	1.25	1.42	1.16	1.3	1.36	1.16	1.15	1.22	1.19	1.54															1	51	1		0	0	1	0	2	0	0	0	0	0	0	0	0	0	0
0.86	0.95																														1	28	1	2015	0	0	0	0	3	0	0	0	0	0	0	0	0	0	0
1.04	1.1	1.18	0.99	0.94	1.27	1	1.13																								1	32	1		0	0	0	0	1	0	0	0	0	0	0	0	0	0	0
0.85	1.03	1.01	1.12	0.94	1.01	0.97	0.87	1.07	1.36	1.26	1.53	1.07																			1	58	6		1	0	0	0	1	0	0	0	0	0	0	0	0	0	0
0.92	1.13	1.09	1.04	1.41																											1	33	2	2007	1	0	0	0	1	0	0	0	0	0	0	0	0	0	0
1.06	1.11	1.27	1.09	1.34	1.22	1.37	1.42	1.01	1.22	1.53	1.76	1.66	1.7	1.46	1.23																1	36	1		1	0	0	0	3	0	0	0	0	0	0	0	0	0	0
0.8	0.78	0.73	0.7																												1	25	1	2013	0	0	0	0	3	0	0	0	0	0	0	0	0	0	0
0.92	1.02	1.08	1.18	0.89	0.97	1.21	1.17	1.09	1.15	1.14	1.13																				1	35	2	2001	0	0	0	0	3	0	0	0	0	0	0	0	0	0	0
1.22	0.99	0.97	1.03	0.97	1.14	1.14	0.99	1.02	0.93	1.13	1.08	1.03	0.92	0.86	1.04																1	35	2	2011	0	0	0	0	1	0	0	0	0	0	0	0	0	0	0
0.9	1.13	1.06	1.15	1.39	1.13																										1	34	2	2013	0	0	0	0	1	0	0	0	0	0	0	0	0	0	0
0.7	0.72	0.64	0.76	0.74	0.82	0.76																									0	37	2	2013	0	0	0	0	1	0	0	0	0	0	0	0	0	0	0
1.25	1.12	1.1	0.97	0.99	1.2	0.9																									1	31	2		1	0	0	0	3	0	0	0	0	0	0	0	0	0	0
1.59	1.18	1.18																													1	40	1	2015	0	0	0	0	1	0	0	0	0	0	0	0	0	0	0
1.09	11	1.19	1.04	1.02	0.89	0.79	1.34	1.1	1.32	1.05	1.23	1.28	1.13																		1	37	6		1	0	0	0	1	0	0	0	0	0	0	0	0	0	0
0.61	0.76	0.72	0.75	0.85																											0	35	2	2011	0	0	0	0	1	0	0	0	0	0	0	0	0	0	0
0.97	1.05	1.21	1.02																												1	53	1	2015	1	0	0	0	1	0	0	0	0	0	0	0	0	0	0
0.85	0.88	0.82	0.85	0.85	0.91	0.87	0.93																								1	25	1	2011	0	0	0	0	1	0	0	0	0	0	0	0	0	0	0
0.54	0.58	0.62	0.59	0.59	0.63	0.48	0.58	0.75																							0	49	2	1995	1	0	0	0	3	0	0	0	0	0	0	0	0	0	0
1.55	0.99	1.16	1.2	1.2	1.1	1.18	1.17	1.25	1.1	1.22																					1	61	1	1999	1	0	0	0	1	0	0	0	0	0	0	0	0	0	0
1.7	1.81	2.37	1.94	1.75	2.08	2	2.07	2.16	2.2	2.05	1.89	2.19																			1	66	1	2013	1	1	1	0	1	0	0	0	0	0	0	0	0	0	0
0.78	0.75	0.76	0.72	0.71	0.81	0.72	0.77	0.72																							0	40	1		1	0	0	0	2	0	0	0	0	0	0	0	0	0	0
1.23	0.96	1.04	0.89	0.92	0.88	0.91	0.97	0.93	1.49	1.04	0.99	1.08	1	0.99	0.93	0.92	0.98														1	43	3	2011	0	0	0	0	1	0	0	0	0	0	0	0	0	0	0
1.08	1.03	0.92	1.19	1.25	1.09	1.18																									1	60	1	2012	1	0	1	0	3	0	0	0	0	0	0	0	0	0	0
1.32	1.37	1.43	1.19	1.08	1.29	1.29	1.23	1.08	1.25	1.31																					1	42	1	2011	0	0	1	0	1	0	0	0	0	0	0	0	0	0	0
0.79	0.92	0.93	0.9	1.04	1.03	1.01	1.01	0.89	0.92	0.9	0.91	1.02	1.02	1.02	0.93	1.02															1	25	1	2011	0	0	0	0	1	0	0	0	0	0	0	0	0	0	0
1.04	1.02	0.92	1.23	1.06	1.15																										1	39	2	2000	0	0	0	0	3	0	0	0	0	0	0	0	0	0	0
1	1.1	1.27	1.16	1.23	1.2																										1	39	6	2015	0	0	0	0	3	0	0	0	0	0	0	0	0	0	0
0.73	0.65	0.72	0.61	0.65	0.76	0.63	0.83	0.88	0.79	0.81	0.8	0.72	0.78	0.75	0.84	1.03															1	65	1	1988	0	0	0	0	2	0	0	0	0	0	0	0	0	0	0
1.06	1.07	1.1	1.24	1.15	1.2	1.35	1.23	1.1	1.18	1.2	1.19	1.17	2.59	1.2	1.2	1.21	1.25	1.3	1.22												1	30	1	2010	0	0	0	0	1	0	0	0	0	0	0	0	0	0	0
0.87	0.9	0.91	0.93	0.98	0.95	1.01	0.95	1.07	0.99	1.12	0.88	1.13	1.01																		1	33	2	2006	0	0	0	0	3	0	0	0	0	0	0	0	0	0	0
1.15	0.97	1.02	0.98	1.13	1.16																										1	31	6	2012	0	0	0	0	1	0	0	0	0	0	0	0	0	0	0
1.03	1.21	1.63	1.41	1.22	1.23	1.13	1.55	1.25	1.17	1.12	1.33																				1	57	2	2002	1	0	1	0	1	0	0	0	0	0	0	0	0	0	0
0.84	0.89	0.88	0.95	0.94	0.95	1.02	0.89	0.85	0.93	0.96	1.02	0.97	1	1.05																	1	56	1		1	0	0	0	3	0	0	0	0	0	0	0	0	0	0
1.04	1.08	1.15	1.45	1.03	1.1	1.18	1.21	0.96	1.1	1.07	1.48	1.06	1.03																		1	50	2	2007	1	1	0	0	1	0	0	0	0	0	0	0	0	0	0
1.01	0.93	1.01	0.94	0.93																											1	48	1	2006	0	0	1	0	3	0	0	0	0	0	0	0	0	0	0
0.9	0.97	0.98	1.11	0.99	0.99	1.14	0.97	1.16	1.04	1.11	1.11	0.94	0.92	1.03	1.07	1.18															1	46	1		0	0	0	0	1	0	0	0	0	0	0	0	0	0	0
0.9	1.1	1.07	1.1	1.01	1.04	1.1	1.15	1.24	1.16	1.1	1.22	1.21	1.24	1.39	1.29																1	37	1		0	0	1	0	2	0	0	0	0	0	0	0	0	0	0
1.68	1.6	1.34	1.02	1.55	1.39	1.17	1.31																								0	70	2	2014	0	0	0	0	1	1	1	0	1	0	0	0	0	0	0
0.84	1.04	0.89	1.09	0.92	0.91																										1	33	1	2015	0	0	0	0	3	0	0	0	0	0	0	0	0	0	0
1.35	0.94	0.96	0.98	1.01	0.9	1.01	0.99	0.88	1.06	0.98	1.05	0.97	0.98	0.94	0.94																1	33	2		1	0	1	0	1	0	0	0	0	0	0	0	0	0	0
0.95	1	1.01	0.88	1.01																											1	42	1	2015	1	0	0	0	1	0	0	0	0	0	0	0	0	0	0
0.95	0.76	0.84	0.82	1.02	0.86	0.89	0.89	0.95	0.92	1.11	0.84	0.96	0.88	1.03	0.88	0.91															1	49	1	2000	0	0	1	1	1	0	0	0	0	0	0	0	0	0	0
0.74	0.59	0.73	0.64	0.69	0.62	0.61	0.63	0.75	0.69	0.64	0.66	0.72	0.7	0.65	0.61	0.65															1	31	1	2011	0	0	0	0	3	0	0	0	0	0	0	0	0	0	0
1.33																															1	41	2	2015	0	0	0	0	2	0	0	0	0	0	0	0	0	0	0
0.75	0.97	0.98	1.11	1.16	1.03	0.87	0.81	0.91	0.81	0.92																					1	47	2	1998	1	0	1	0	3	0	0	0	0	0	0	0	0	0	0
1.01	1.1	1.14	0.88	0.93	1.11	0.96	1.03	0.86	0.88	0.79	0.88	0.96	0.89	0.88	0.99	1.17	0.91														0	58	2		0	0	0	0	1	0	0	0	0	0	0	0	0	0	0
0.75	0.81	0.87	0.78	0.66	0.71	0.71	0.84	0.93	0.63	0.77	0.74	0.75	0.71	0.72																	1	24	1		0	0	0	0	2	0	0	0	0	0	0	0	0	0	0
0.99	0.97	0.87	0.85	0.75	0.78	0.86	0.91	0.77	0.83	1.02	0.93	0.83	1.02	0.83																	1	37	2	2004	0	0	0	0	1	0	0	0	0	0	0	0	0	0	0
1.07	1.1	0.87	0.91	1.4	1.18	1.02	1.02	1.12	1.13	1.07																					1	27	2	2010	0	0	0	0	1	0	0	0	0	0	0	0	0	0	0
0.97	1.08	1.03	1.08	1.08																											1	44	1	2013	0	0	0	0	3	0	0	0	0	0	0	0	0	0	0
0.76	0.76	0.74	0.82	0.82	0.75	0.81	0.74	0.78	0.68																						1	31	1	2011	0	0	0	0	1	0	0	0	0	0	0	0	0	0	0
1.01	1	0.98	0.96	0.86	1.03	1.33	0.89	0.9	0.85	1																					1	52	2	2011	1	1	1	0	1	0	0	0	0	0	0	0	0	0	0
1.33	1.28	1.09	0.85	1.03	0.97	1	0.87	0.71	1.09	1.41	0.99	1.15	1.11																		1	63	1	1991	1	1	1	0	1	1	1	0	0	0	0	0	0	0	0
1.07	0.82	0.81	0.76	0.7	0.86	0.87	0.89	0.67	0.71	0.8																					1	67	1	1997	1	1	1	0	1	0	0	0	0	0	0	0	0	0	0
1.01	1.14	1.16	1.12	1.22	1.18	1.25	1.31	1.24	1.35	1.22	0.87																				1	49	2	2010	1	0	0	0	1	0	0	0	0	0	0	0	0	0	0
0.99	0.78	0.78	0.78	0.83	0.77	0.86	0.84	0.77	0.85	0.83																					1	41	1	2011	0	0	0	0	1	0	0	0	0	0	0	0	0	0	0
1	0.98	0.96																													1	56	1	2010	0	0	0	0	3	0	0	0	0	0	0	0	0	0	0
1.07	0.9	0.82	0.79	0.86	0.9	0.87	0.9	0.96	0.8	0.87	1	0.87	0.9	1.05	0.94	0.91	0.91														1	26	1		0	0	0	0	3	0	0	0	0	0	0	0	0	0	0
1.33	1.2	1.28	1.35	1.4	1.51	1.41	1.45	1.6	1.36	1.32	1.42	1.44	1.4	1.27																	1	43	2		0	0	0	0	1	0	0	0	0	0	0	0	0	0	0
1.17	0.83	1.06	1.01	1.08	0.98	1	1.04	1.09	1.13	1	0.97	0.99	1.1																		1	29	2	2008	0	0	1	0	2	0	0	0	0	0	0	0	0	0	0
1.09	0.96	0.96	1.65	1.32	1.91	1.15	1.32	1.37	1.48	1.3	1.26	1.19	1.33	1.37	1.54	1.37	1.24	1.34													1	53	1	1996	1	0	0	0	2	0	0	0	0	0	0	0	0	0	0
0.61	0.59	0.54	0.61	0.68	0.55	0.62	0.59	0.61	0.52	0.56	0.62	0.63	0.59	0.56	0.54																0	43	3		0	0	0	0	1	0	0	0	0	0	0	0	0	0	0
0.78	0.84	0.97	1.05																												1	29	1	2011	0	0	0	0	1	0	0	0	0	0	0	0	0	0	0
0.8	0.91	0.68	0.75																												1	30	1	2011	1	0	1	0	1	0	0	0	0	0	0	0	0	0	0
1.57	1.37	1.09	1.24	1.22	1.07	1.19	1.11																								1	60	2	2015	1	0	1	0	1	0	0	0	0	0	0	0	0	0	0
0.89	0.99	0.98	0.93	0.94	0.93	0.96	0.75	1.01	0.88	0.98	0.83	1.03																			0	62	2	2005	1	0	1	0	1	0	0	0	0	0	0	0	0	0	0
1.02	0.85	0.77	0.88	1.06	0.87	0.92	0.97	0.87	0.92	1.06	0.92	0.96	0.9	0.98	1.04																1	39	1	2012	0	0	0	0	3	0	0	0	0	0	0	0	0	0	0
0.75	0.74	0.76	0.69	0.72	0.76	0.64	0.69	0.66	0.72	0.73	0.75	0.65	0.64	0.71	0.61																0	27	2		0	0	0	0	1	0	0	0	0	0	0	0	0	0	0
1	0.9	0.91	0.87	0.93	0.87	0.95	0.79	0.93	0.79																						0	31	2		1	0	0	0	3	0	0	0	0	0	0	0	0	0	0
0.77	0.78	0.72	0.77	0.77	0.69	0.74	0.81	0.71	0.78	0.69	0.72	0.74	0.78																		0	47	2	1992	0	0	0	0	1	0	0	0	0	0	0	0	0	0	0
0.9	1.1	0.87	0.94																												1	41	2	2015	0	0	0	0	3	0	0	0	0	0	0	0	0	0	0
0.74	0.64	0.75	0.85	0.87																											1	46	1	1999	0	0	0	0	1	0	0	0	0	0	0	0	0	0	0
0.9	0.7	0.7	0.72	0.66	0.73	0.58																									1	48	1	1997	1	1	0	0	2	0	0	0	0	0	0	0	0	0	0
1.22	1.03	0.93	1.06	0.96	1.09	1.22	1.21	1.33	1.24	1.05	1.16	1.24	1.12	1.45																	1	29	1	2012	0	0	0	0	3	0	0	0	0	0	0	0	0	0	0
1	1.03	1.99	2.22	1.7	1.47																										1	52	1	2012	0	0	0	0	1	0	0	0	0	0	0	0	0	0	0
0.98	0.94	0.9	1.22	1.15	1.07	1.12	1.01	1.35																							1	38	1	2014	0	0	0	0	1	0	0	0	0	0	0	0	0	0	0
0.87	0.75	0.81	0.71	0.76																											1	24	1		0	0	0	0	3	0	0	0	0	0	0	0	0	0	0
1.16	1.14	1.19	1.46	1.26	1.17	1.34																									1	31	2	2000	0	0	0	0	2	0	0	0	0	0	0	0	0	0	0
0.75	0.65	0.61	0.67	0.6	0.71	0.67	0.64	0.61	0.62	0.61	0.66	0.7																			0	58	2	2000	1	0	0	0	3	0	0	0	0	0	0	0	0	0	0
0.94	0.99	0.87	0.92	0.96	0.97	1.08	1.08	1.08	1	0.95	1.18																				1	35	2	2003	0	0	1	0	1	0	0	0	0	0	0	0	0	0	0
1.13	1.33	1.02	1.02	0.84	0.92	1.07	1.02	1.2	0.87	0.96	0.98	0.95																			1	53	1	1996	0	0	0	0	3	0	0	0	0	0	0	0	0	0	0
0.93	0.95	0.79	0.71	0.79	0.73	0.69	0.78	0.82	0.79	0.82	0.68	0.92	0.5	0.52																	0	63	2	2011	1	0	1	0	1	0	0	0	0	0	0	0	0	0	0
0.94	0.92	0.8	0.99	1.06	0.96	0.96	0.94	0.87	1.05	1.07	0.94	0.86	0.98	0.9	0.99																1	38	1	2011	1	0	0	0	1	0	0	0	0	0	0	0	0	0	0
0.77	0.81	0.85	0.75	0.83	0.79	0.8	0.66	0.74	0.73	0.75	0.83	0.74																			0	30	2		0	0	0	0	3	0	0	0	0	0	0	0	0	0	0
0.74	0.79	0.8																													1	52	2	1996	0	0	0	0	3	0	0	0	0	0	0	0	0	0	0
0.79	0.95	0.76																													1	56	2	1995	0	0	0	0	1	0	0	0	0	0	0	0	0	0	0
0.71	0.67	0.7	0.68	0.62	0.77	0.62	0.64	0.76	0.67	0.74																					0	29	2	2014	1	1	0	0	1	0	0	0	0	0	0	0	0	0	0
1.55	1.63	1.72	1.7	1.93	1.81	1.6	1.47	2	1.53	1.55	1.66	1.6	1.6																		1	53	2	2005	1	0	0	0	1	1	1	0	0	0	0	0	0	0	0
0.85	0.81																														1	43	1	2013	0	0	0	0	1	0	0	0	0	0	0	0	0	0	0
1.15	1.1	1.09	0.96																												1	27	2	2015	0	0	0	0	1	0	0	0	0	0	0	0	0	0	0
0.92	0.99	0.87	0.87	0.96	1.13	0.87	0.85	0.9	0.84	0.88	0.89	0.92																			1	26	2	2010	0	0	0	0	3	0	0	0	0	0	0	0	0	0	0
1.13	1.18	1.24	1.17	1.22	1.33	1.3	1.18	1.24	1.18	1.25	1.29																				1	27	2		0	0	0	0	1	0	0	0	0	0	0	0	0	0	0
0.79	0.85	0.88	0.82	0.89	0.77	0.83	0.77	0.87	0.99	0.86	0.81	0.9																			1	34	1		0	0	0	0	1	0	0	0	0	0	0	0	0	0	0
0.91	0.69	0.75	0.65	0.65	0.72	0.75	0.69	0.68	0.74																						1	38	1	2011	0	0	0	0	3	0	0	0	0	0	0	0	0	0	0
0.99	0.94	1.05	0.85	0.92	0.89	1.02	0.8	0.91	1	1.02	1.01	0.94	0.93	0.91																	1	45	1		0	0	0	0	1	0	0	0	0	0	0	0	0	0	0
1	0.89	1.03	1.39	1.3	1.33	1.33	1.19	1.29	1.3																						1	37	1	2014	0	0	0	0	2	0	0	0	0	0	0	0	0	0	0
1.29	1.15	1.26	1.33	1.54	1.84	1.79	1.53	1.31	1.46	1.67	1.46	1.58	1.67	1.57	1.49																1	56	1	1986	0	0	1	0	1	0	0	0	0	0	0	0	0	0	0
0.96	0.89	0.87	0.83	0.98	1.05	0.97	1	0.96	0.92	0.94	0.94	0.84	0.92	0.77	0.92	0.92	1.26														1	38	3	2009	0	0	0	0	1	0	0	0	0	0	0	0	0	0	0
1.1	1.25	1.08	1.01																												1	39	1	2014	0	0	0	0	3	0	0	0	0	0	0	0	0	0	0
0.73	0.73	0.72	0.64																												1	28	1	2015	0	0	0	0	1	0	0	0	0	0	0	0	0	0	0
0.73	0.85	0.81	0.81	0.66	0.86	0.8	0.79	0.75	0.85	1.01	0.74	0.83	0.84	0.84	0.8	0.9															0	30	2	2008	0	0	0	0	1	0	0	0	0	0	0	0	0	0	0
0.7	0.69	0.55	0.53	0.52	0.47	0.68	0.56	0.53	0.59	0.65	0.55	0.59	0.68	0.69																	0	46	2		0	0	0	0	1	0	0	0	0	0	0	0	0	0	0
0.75	0.9	0.87	1.03	0.89	1.02	1.01	0.72	0.96	0.96																						1	68	1		0	0	0	0	2	0	0	0	0	0	0	0	0	0	0
0.69	1.01	0.87	0.94	0.96	0.91	0.93	0.82	0.9	0.87	0.91	0.86	0.88	0.92	0.99	0.99	0.82	0.93														1	33	1		0	0	0	0	1	0	0	0	0	0	0	0	0	0	0
1.07	0.91	0.98	0.96	0.83	0.96	0.94	0.95	0.9	0.95	1.02	0.93	1.02	0.92																		1	46	2	1997	1	0	1	0	3	0	0	0	0	0	0	0	0	0	0
0.85	0.85	0.93	0.92	0.9	0.95	0.8	0.84	0.91	0.7	1.02	0.75	0.8	0.85	0.89																	1	36	2	2011	0	0	0	0	1	0	0	0	0	0	0	0	0	0	0
0.94	0.74	0.88	0.79																												1	29	1	2013	0	0	0	0	3	0	0	0	0	0	0	0	0	0	0
0.91	0.9	0.8	0.86	0.9	0.8	0.84	0.73	0.83	0.84	0.89	0.89	0.98	0.98																		1	28	1		0	0	0	0	3	0	0	0	0	0	0	0	0	0	0
1.23	1.33	1.13	1.3	1.3	1.38	1.34																									1	47	2	2003	1	0	0	0	1	0	0	0	0	0	0	0	0	0	0
1.05	1.25	1.3	1.3	1.19	1.3	1.07	1.24	1.38	1.37	1.62	1.32	1.28																			1	50	2	2006	1	0	0	0	1	0	0	0	0	0	0	0	0	0	0
0.82	0.9	0.95	0.84	0.8	0.85	0.79	0.82	0.79	0.87	0.8																					1	26	6	2010	0	0	0	0	2	0	0	0	0	0	0	0	0	0	0
1.62	1.24	1.18	1.45	1.25	1.23	1.09	1.3	1.2	1.15	1.21	1.12																				1	51	1	2002	1	0	1	0	1	0	0	0	0	0	0	0	0	0	0
0.8	0.88	0.92	0.81	0.87	0.84	1.01	0.92	0.9	0.79	0.83	0.86	0.88	0.93	1.05																	1	30	6	2011	0	0	1	0	1	0	0	0	0	0	0	0	0	0	0
0.72	0.8	0.88	0.78	0.55																											1	52	1	2009	1	1	1	0	1	0	0	0	0	0	0	0	0	0	0
1.33	0.9	1.17	1	1.06	0.79	0.85																									1	30	1		0	0	0	0	1	0	0	0	0	0	0	0	0	0	0
1	0.9	0.91	0.72	0.76	0.78	0.83	0.79	0.82	0.76																						1	28	1	2011	0	0	0	0	2	0	0	0	0	0	0	0	0	0	0
0.86	0.7	0.74	0.82	0.83	0.86	0.82	0.84	0.84																							0	56	2	2004	0	0	0	0	1	0	0	0	0	0	0	0	0	0	0
0.47	0.6	0.55	0.5	0.6	0.61	0.6	0.63	0.65	0.65	0.64	0.68	0.73	0.62																		0	50	2	2014	1	0	1	0	3	0	0	0	0	0	0	0	0	0	0
1.14	0.98	0.81	1.04	1.08	1.02	1.11	1.03																								1	31	1	2012	0	0	0	0	2	0	0	0	0	0	0	0	0	0	0
1.02	1.17	1.3	1.12																												1	31	2	2012	0	0	0	0	1	0	0	0	0	0	0	0	0	0	0
1.04	1.06	0.97	1.04	0.92	1.11	0.95	1.11	0.96	1.14	0.97	1.08	1.06																			1	42	1	1991	0	0	0	0	3	0	0	0	0	0	0	0	0	0	0
0.85	1.07	0.83	0.81	0.97	0.9	0.9	0.88	1.02	0.96	0.92	0.92	1.01	1.02	0.97	0.86																1	52	1	2010	0	0	0	0	1	0	0	0	0	0	0	0	0	0	0
1.02	1.06	1.17																													1	35	2	2015	0	0	0	0	1	0	0	0	0	0	0	0	0	0	0
0.89	0.86	1.02	1.07	1.03	1.02	1.11	1.02	0.94	1.03	1.01	0.99	0.84	0.95																		1	52	1	1996	0	0	0	0	1	0	0	0	0	0	0	0	0	0	0
0.94	1.03	1.01	0.67	0.86	1.17	0.89	1.04	1.07	0.67	0.55																					1	27	1		0	0	0	0	3	0	0	0	0	0	0	0	0	0	0
1.21	1.15	0.96	1.12	1.16	1.25																										1	42	1	2015	0	0	0	0	1	0	0	0	0	0	0	0	0	0	0
1.1	1.07	1.25	1.13	1.23	1.21	1.21	1.34	1.17	1.23	1.06																					1	55	1	1997	1	1	1	0	3	0	0	0	0	0	0	0	0	0	0
0.94	1.02	1.03	0.87	1.02	1.15	0.88	0.91	1.04	1.01	1.46	1.1	1.12	1.22	1.03	1.08																1	69	1	1985	1	0	0	0	2	0	0	0	0	0	0	0	0	0	0
0.96	1.16	0.82	0.97	1.18																											1	50	1	1999	0	0	0	0	3	0	0	0	0	0	0	0	0	0	0
0.79	0.77	1.08	0.83	0.9	0.79	0.87	0.88	0.98	0.72	0.79	0.9	1.08	1.01	0.81	1.23	0.87	0.76														1	32	1	2011	1	0	0	0	2	0	0	0	0	0	0	0	0	0	0
0.53	0.99	0.89	0.64	0.7	1.03	0.93	1.21	0.84	0.96	1.51	1.41	1.18	1.29	0.86	1.2	1.19	1.33														1	38	1	2011	0	0	0	0	1	0	0	0	0	0	0	0	0	0	0
1.38	1.56	1.32	1.38	1.26	1.51	1.29	1.35	1.31	1.48	1.43	1.44	1.5	1.45	1.43																	1	63	2	1989	0	0	0	0	1	0	0	0	0	0	0	0	0	0	0
0.9	0.84	0.88	0.88	1.06	0.69	0.65																									1	40	3		0	0	0	0	1	0	0	0	0	0	0	0	0	0	0
0.7	0.63	0.76	0.75	0.74	1.29	0.83	1.01	0.83	0.89	0.77	0.87	0.9	0.77	0.89	0.93	0.9															0	38	3		0	0	0	0	1	0	0	0	0	0	0	0	0	0	0
0.76	0.8	0.79	0.77	0.9	0.9	1.04	1	0.88	0.92	0.81	0.89	1.22	0.82																		1	54	1	2011	0	0	0	0	3	0	0	0	0	0	0	0	0	0	0
1	1.07	1.08	1.35	1.32	1.11	1.26	1.09	1.37	1.13	1.05	1.13	1.22																			1	25	2	2012	0	0	1	0	3	0	0	0	0	0	0	0	0	0	0
0.95	0.95	0.92	0.89	1.03	0.94	0.89	0.9	0.92	0.87	1																					0	38	2	2011	1	1	1	0	1	0	0	0	0	0	0	0	0	0	0
0.71	0.76	0.79	0.76	0.67	0.69	0.74	0.64	0.7	0.82	0.73	0.7	0.67	0.67	0.69	0.75																1	29	1		0	0	0	0	1	0	0	0	0	0	0	0	0	0	0
1.16	0.74	0.81	1.1	0.96																											1	52	2	2014	0	0	0	0	3	0	0	0	0	0	0	0	0	0	0
0.99	1.03	1.06	1.16	1.13	0.96	1.12	1.06	1.12	0.82	0.99																					1	54	2	2001	0	0	0	1	1	0	0	0	0	0	0	0	0	0	0
0.85	0.89	0.96	1.05	0.96	1.06	0.94	0.77	1.02	0.87	1.01																					1	32	1	2011	0	0	0	0	3	0	0	0	0	0	0	0	0	0	0
0.96	0.99	1.17	1.25	1.02	1.15	1.02	1.4	1.19	0.93	1.03	1.21	1.03	1.22																		1	42	1		1	0	1	0	1	0	0	0	0	0	0	0	0	0	0
0.83	0.78	0.93	0.81																												1	27	2	2013	0	0	0	0	3	0	0	0	0	0	0	0	0	0	0
0.76	0.76	0.77	0.75	0.79	0.92	0.86	0.86	0.83	0.96	0.86	0.9	0.87	0.9																		0	35	2	2003	0	0	0	0	3	0	0	0	0	0	0	0	0	0	0
1.12	0.85	0.68	1.19	1.17	1.04	1.05	0.91	0.87	0.75	0.76	0.92	0.88																			1	49	1	1997	0	0	1	0	1	0	0	0	0	0	0	0	0	0	0
0.98	1.05	1.11	1.11	0.98	1.13	0.97	1.07	1.24	1.05																						1	48	1	2005	1	0	0	0	2	0	0	0	0	0	0	0	0	0	0
0.9	1	1.12	1.11	1	1.13	0.93	1.09	1.05	1.2	1.19	1.18	1.1																			1	24	2		1	0	0	0	1	0	0	0	0	0	0	0	0	0	0
0.66	0.71	0.65	0.74	0.83																											1	26	1	2013	0	0	0	0	3	0	0	0	0	0	0	0	0	0	0
0.8	0.88	0.88	0.84	0.9	1	0.88	0.96	0.95	0.94	0.92	0.93	1.16	1																		1	49	6	2001	1	0	0	0	3	0	0	0	0	0	0	0	0	0	0
0.98	1.06	0.96	1.05	1.2	0.93	1.09	1.09	1.07																							1	26	2		0	0	0	0	1	0	0	0	0	0	0	0	0	0	0
1.01	1.2	1.05	1.23	1	1.11	0.98	1.03	0.98	1																						1	25	2	2011	0	0	0	0	2	0	0	0	0	0	0	0	0	0	0
0.74	0.78	0.78	0.74	0.82	0.86	0.81	1.1	0.83	0.59	0.77	0.82	0.84	0.89	0.92	0.71																1	41	1		0	0	0	0	1	0	0	0	0	0	0	0	0	0	0
0.81	0.72	0.89	0.85	1.14	0.87	0.79	0.93	0.88	0.9	0.85	0.81																				1	49	7		1	0	0	1	1	0	0	0	0	0	0	0	0	0	0
0.76	0.74	0.79	0.98	0.81	0.81	0.92	0.79	1.16	1.04	1.15	1.51	1.23	0.67	0.78																	0	62	1		1	0	0	0	1	0	0	0	0	0	0	0	0	0	0
1.12	1.09	1.35	1.21	1.39	1.46	1.38	1.35	1.34	1.38	1.37	1.37	1.64	1.66	1.57	1.75	1.43															1	42	2	1992	0	0	0	0	1	0	0	0	0	0	0	0	0	0	0
0.89	1.04	1.16	0.95	1.02	1.02	1.2	0.94	1.39	0.85	1.16	1.09																				1	61	2	2011	1	1	1	0	1	0	0	0	0	0	0	0	0	0	0
0.92	1.01	0.9	1.02	0.9																											1	45	1	1992	1	1	0	0	3	0	0	0	0	0	0	0	0	0	0
0.73	0.78	0.89	0.91	0.92	0.88	0.69	0.77	0.88	0.79	0.86	0.92	0.85	0.8																		1	34	1	2012	0	0	0	0	2	0	0	0	0	0	0	0	0	0	0
0.96	1	0.9	0.9	0.97	0.81	1.07	1	0.9	1.06	0.97	0.89	0.91																			1	33	2	2001	0	0	0	1	3	0	0	0	0	0	0	0	0	0	0
1.07	1.05	1.02	1	1.05	1.15	1.04																									1	47	1		1	0	0	0	3	0	0	0	0	0	0	0	0	0	0
0.71	0.67	0.68	0.77	0.61	0.88	0.83	0.67	0.73	0.74	0.86	0.79	0.78	0.69	0.79	0.75	0.73															0	44	2		1	0	1	0	1	0	0	0	0	0	0	0	0	0	0
0.85	0.91	0.83	0.96	0.95	0.9	0.98	0.99	0.89	0.86	0.86	0.98	0.98																			1	24	1		0	0	0	0	1	0	0	0	0	0	0	0	0	0	0
0.93	0.99	1.03	0.98	0.9	1	1.09	0.95	1	0.91	1.1	1.18	1	1.14																		1	22	1	2012	1	0	0	0	3	0	0	0	0	0	0	0	0	0	0
0.85	0.8	1.05	0.8	0.88	0.78	1.04	0.98	1.01	0.97	0.94	0.9	0.97	0.8	0.86																	1	33	1		0	0	0	0		0	0	0	0	0	0	0	0	0	0
1.12	1.24	1.14	1.46																												1	46	6	2005	0	0	0	0	2	0	0	0	0	0	0	0	0	0	0
0.72	0.72	0.69	0.73	0.8	0.77	0.83	0.78	0.79	0.79	0.9	0.84	0.71	0.75																		1	65	1	1997	1	0	1	0	3	0	0	0	0	0	0	0	0	0	0
1.4	1.28	1.61	1.59	1.58	1.53	1.44	1.65	1.6	1.59	1.98																					1	57	2	2012	0	0	0	0	1	0	0	0	0	0	0	0	0	0	0
0.99	0.78	0.86	0.89	1.02	4.68	0.69	0.88	0.95	0.88	0.78	0.83	0.86	0.75																		1	37	1	1999	1	0	1	0	1	0	0	0	0	0	0	0	0	0	0
0.78	0.67	0.69	0.65	0.73	0.68	0.7	0.68	0.89	0.67	0.61	0.94	0.71																			1	30	1	2012	0	0	0	0	3	0	0	0	0	0	0	0	0	0	0
0.94	1.14	1	0.95	0.87	0.94	0.81	0.98	0.96	1.11	0.97	0.94																				1	58	1	1986	1	1	0	0	1	0	0	0	0	0	0	0	0	0	0
1.1	1.02	0.95	1.33	1.02	0.92	1.33	1.03	1.39	1.46	1.05	1.14																				1	52	1	2007	1	0	0	0	3	0	0	0	0	0	0	0	0	0	0
0.9																															1	27	2	2011	0	0	0	0	1	0	0	0	0	0	0	0	0	0	0
0.72	0.75	0.64	0.61	0.64	0.62	0.6	0.66	0.68	0.64	0.68	0.72																				0	45	1	2007	0	0	1	0	3	0	0	0	0	0	0	0	0	0	0
0.82	1	1.09	1.03	0.97	1.01	0.94	1.02	1.19																							1	30	1		0	0	0	0	2	0	0	0	0	0	0	0	0	0	0
0.87	1.02	1.01	0.96	0.93	1.03	0.99	1.02	1.09	1.05	1	1.04	0.88																			1	37	1	2012	0	0	0	0		0	0	0	0	0	0	0	0	0	0
1.1	1.17	1.12	1.21	1.29	1.12	1.23	1.14	1.27	1.21	1.28	1.29	1.25	1.21	1.22	1.18	1.22	1.28														1	35	1	2012	0	0	0	0	1	0	0	0	0	0	0	0	0	0	0
0.95	1	0.94	1	1.11	1.28	0.97	1.12	1.25	1.42	1.22	1.23	1.15	1.09	1.08																	1	59	1	2012	1	0	1	0	3	1	0	1	0	0	0	0	0	0	0
0.75	0.85	0.93	1.01	1.08	1.1	1.1	1.09	1.02	0.88	0.88																					0	60	2	2014	1	0	0	0	2	0	0	0	0	0	0	0	0	0	0
0.71	0.97	0.85																													1	29	1		1	0	0	0	1	0	0	0	0	0	0	0	0	0	0
1.04	1.07	1.01	1.18	1.28	1.14	1.16	1.28	1.15	1.1	0.97	1.18																				1	40	1	2012	1	0	1	0	3	0	0	0	0	0	0	0	0	0	0
0.5	0.62	0.63	0.52	0.55	0.55	0.58	0.59	0.56	0.58	0.63																					0	39	2	2013	0	0	0	0	1	0	0	0	0	0	0	0	0	0	0
1.03	1.22	1.28	1.28	1.21	1.18																										1	47	1	2006	1	0	1	0	3	0	0	0	0	0	0	0	0	0	0
1.13	1.11	1.23	1.06	1.07	1.28	1.15	1.23																								1	54	2		0	0	1	0	3	0	0	0	0	0	0	0	0	0	0
0.89	1.01	1.22	1.16	1.07																											1	24	2		0	0	0	0	3	0	0	0	0	0	0	0	0	0	0
0.88	0.88	0.89																													1	31	1	2013	0	0	0	0	3	0	0	0	0	0	0	0	0	0	0
1.12	0.97	1.05	0.9	0.93	0.9	0.98	0.89	0.92	0.95	0.8	0.92	0.9	0.86	1.15	1.12	1.03	1.03														1	31	1	2012	0	0	0	0	1	0	0	0	0	0	0	0	0	0	0
0.97	0.91	0.93	1	1.15	1.13	1	1.14	1.21	1.27	1.17	1.23	1.25	1.31																		1	27	2		0	0	0	0	2	0	0	0	0	0	0	0	0	0	0
0.66	0.87	0.88	0.94	0.92	0.91	1	0.87	0.92	0.79	0.82	0.9	1.06																			1	49	7	1998	1	1	1	0	3	0	0	0	0	0	0	0	0	0	0
0.91	0.92	1.02	0.94	0.94	1.04	1.07	0.94	0.9	0.91	1.07																					1	30	1		0	0	0	0	3	0	0	0	0	0	0	0	0	0	0
0.84	0.98	0.96	0.87	1.04	0.85	0.69	0.98	0.8	1.05	0.84	0.82	0.95																			1	43	1	1997	1	0	0	0	3	0	0	0	0	0	0	0	0	0	0
0.64	0.71	0.74	0.75	0.67	0.71	0.73	0.63	0.67	0.73	0.81																					1	42	1	2000	0	0	1	0	1	0	0	0	0	0	0	0	0	0	0
0.93	1	1.07	0.97	0.95	0.94	0.86	0.98	1	0.93	1.08	1																				1	26	2		0	0	0	0	2	0	0	0	0	0	0	0	0	0	0
1.05	1.02	0.97	0.98	1.06	1.04	1.13	1.07	1.04	1.28	1.18	1.31	0.9																			1	53	2	2001	1	1	1	0	1	0	0	0	0	0	0	0	0	0	0
1	1.14	1.01	0.99	1.29																											1	40	1	1998	1	0	0	0	3	0	0	0	0	0	0	0	0	0	0
1.1	1.35	1.42	1.1	1.3	1.15	1.09	1.53	1.15	1.18	1.33	1.05	1.14	1.56	1.42	1.38	1.28	1.22	1.07													1	42	2	2012	0	0	1	0	1	0	0	0	0	0	0	0	0	0	0
0.76	0.78	0.9	0.85																												1	28	1	2005	0	0	0	0	3	0	0	0	0	0	0	0	0	0	0
0.7	0.79	0.67	0.68	0.67	0.77	0.72	0.78	0.79	0.92	0.6																					1	28	1	2012	0	0	0	0	2	0	0	0	0	0	0	0	0	0	0
0.97	0.9	1.06	1.39	1	0.98	0.97																									1	47	1	2009	0	0	0	0	1	0	0	0	0	0	0	0	0	0	0
1.13	1.3	1.3	1.13	1.11	1.13	1.28	1.28	1.24	1.25	1.23	1.31	1.24	1.22	1.16	1.18																1	40	2	2008	1	1	1	0	2	0	0	0	0	0	0	0	0	0	0
0.87	0.92	0.89	0.9	0.93	1.1	1.08	0.94	0.96	0.96	0.86	1.02																				1	31	2	2011	0	0	0	0	1	0	0	0	0	0	0	0	0	0	0
0.75	0.9	0.91	0.88	1.1	1.14	0.77	0.72	0.83	1.08	0.97																					1	56	2		0	0	0	0	3	0	0	0	0	0	0	0	0	0	0
0.74	0.96	1.11	0.83	0.86	0.75	0.83	0.91	0.85	0.89	0.89	0.84	1.01	0.82	0.95																	1	28	1	2012	0	0	0	0	1	0	0	0	0	0	0	0	0	0	0
0.92	0.91	1.01	1.13	1.01	1.12	1.03	1.08	0.99	1.19	1.11	1.17	1.06																			1	32	2	2012	0	0	0	0	1	0	0	0	0	0	0	0	0	0	0
0.74	0.82	0.68	0.66	0.85	1.02	0.73	0.76	0.82	0.76	0.74	0.71	0.75																			1	31	2	2005	0	0	0	0	1	0	0	0	0	0	0	0	0	0	0
0.58	0.76	0.7	0.89	0.77	0.73	0.83	0.75	0.81	0.68	0.76	0.66	0.75	0.68	0.64	0.64	0.6															1	34	1	2012	0	0	0	0	3	0	0	0	0	0	0	0	0	0	0
0.8	0.7	0.86	0.97	0.97	1.06	0.93	0.97	0.93	0.95	1.28	1.04																				1	38	2	2010	0	0	0	0	3	0	0	0	0	0	0	0	0	0	0
1.44	1.64	1.5	1.2	1.31	1.22	1.44	1.31	1.45	1.41	1.49	1.5	1.47																			1	35	1		0	0	0	0	1	0	0	0	0	0	0	0	0	0	0
0.84	0.85	0.77	0.74	0.74	0.89	0.95	0.91	0.95	1.01	0.95	0.9	0.92	0.85																		1	38	1		0	0	0	0	2	0	0	0	0	0	0	0	0	0	0
0.86	0.94	0.85	0.8	0.91	0.86	0.74	0.86	0.86	0.87	0.92	0.85																				0	49	2	2011	0	0	0	0	1	0	0	0	0	0	0	0	0	0	0
0.73	0.88	0.91	0.93	0.87	0.86	1.02	1	0.95	1.1	1.05																					1	47	1	2001	0	0	0	0	1	0	0	0	0	0	0	0	0	0	0
0.78	1.04	0.91	0.97	1.12	1.16	1.03	1.08	1.09																							0	53	1	2008	0	0	0	0	3	0	0	0	0	0	0	0	0	0	0
0.6	0.69	0.79	0.72	0.7	0.7	0.73	0.75	0.66	0.71	0.65	0.69	0.82	0.66																		0	33	7	2006	0	0	0	0	1	1	0	0	0	0	0	0	0	1	0
0.77	0.72	0.69																													0	25	2	2005	0	0	0	0	3	0	0	0	0	0	0	0	0	0	0
0.96	0.86	1.04																													1	53	1	2012	0	0	0	0	1	0	0	0	0	0	0	0	0	0	0
0.81	0.91	0.99	0.97	0.98	0.99	1	1	0.95	0.94	0.98	1	0.93	1.07	1.05																	0	53	2	1999	0	1	0	0	3	0	0	0	0	0	0	0	0	0	0
0.97	0.92	0.96	1.01	1.11	1.03	1.07																									1	35	2	2012	0	0	0	0	1	0	0	0	0	0	0	0	0	0	0
1	1	0.92	0.9	0.95	0.9	0.8	0.87	0.91	0.9	0.9	0.92																				1	34	2	2008	0	0	0	0	3	0	0	0	0	0	0	0	0	0	0
0.91	0.89	1.09	1.07	1.03	1.17	1.01																									1	23	2		0	0	0	0	3	0	0	0	0	0	0	0	0	0	0
0.95	0.99	0.97	1.06	0.97	0.94	0.98	0.95	0.9	0.85	0.95	1.02	1.02																			1	29	1	2011	0	0	0	0	1	0	0	0	0	0	0	0	0	0	0
0.58	0.65	0.65	0.64	0.66	0.73	0.62	0.62	0.62	0.62	0.62	0.62	0.65	0.73	0.67	0.71	0.68	0.71	0.63	0.75	0.63											0	43	2	1996	1	0	0	0	1	0	0	0	0	0	0	0	0	0	0
[truncated: 1,715 more rows]
[truncated: 197 more columns]
